# Supplementary material for: Genome-wide12 DNA methylation profiling in the superior temporal gyrus reveals epigenetic signatures associated with Alzheimer’s disease
Source: Genome Med. 2016 Jan 19;8:5. doi: 10.1186/s13073-015-0258-8 (PMC4719699; doi:10.1186/s13073-015-0258-8)
Supplement: Additional file 1: Table S1. — Clinical features of AD and control samples. (XLSX 41 kb) [file 13073_2015_258_MOESM1_ESM.xlsx]

## Sheet: Table S1
Table S1. Clinical features of AD and control samples
	Alzheimers Disease Cases	Controls
Gender	F=17; M=17	F=18; M=16
AOD (range; mean)	66-92; 79.1	66-95; 80.5
Ethnicity	AA=1; A=0; H=3; C=29; U=1	AA=5; A=1; H=5; C=23; U=0
Mean Braak Stage	5.7	1.4
Mean CDR	3.3	0.87
Mean Plaque Density	19.8	0.64
Abbreviations	F, female; M, male; AOD, age of death; AA, African American; A, Asian; H, Hispanic; C, Caucasian; U, unknown; CDR, clinical dementia rating
