# Supplementary material for: Genome-wide12 DNA methylation profiling in the superior temporal gyrus reveals epigenetic signatures associated with Alzheimer’s disease
Source: Genome Med. 2016 Jan 19;8:5. doi: 10.1186/s13073-015-0258-8 (PMC4719699; doi:10.1186/s13073-015-0258-8)
Supplement: Additional file 2: Table S2. — Technical replication of six 450 K CpGs using the targeted Sequenom EpiTYPER assays. (XLSX 40 kb) [file 13073_2015_258_MOESM2_ESM.xlsx]

## Sheet: Table S2
Table S2. Technical replication of 6 450K CpGs using the targeted Sequenom EpiTYPER assays
CpG	Associated Refseq Gene	Samples compared (n)	Pearson Correlation (r)	P value
cg15732230	KLK7*	48	0.747883	1.01e-09
cg15212455	POU6F2*	33	0.92312	2.09e-14
cg14983838	LOC148145	55	0.900195	2.2e-16
cg21369801	CSNK1D	34	0.643077	4.1e-05
cg16929739	HRH1	49	0.459298	0.0009012
cg06457736	HRH1	48	0.420245	0.002941
*CpGs within the top 25 DMRs (Table 1).
