# Supplementary material for: Genome-wide12 DNA methylation profiling in the superior temporal gyrus reveals epigenetic signatures associated with Alzheimer’s disease
Source: Genome Med. 2016 Jan 19;8:5. doi: 10.1186/s13073-015-0258-8 (PMC4719699; doi:10.1186/s13073-015-0258-8)
Supplement: Additional file 6: Table S3. — CpGs in significant DMRs with annotation. (XLSX 689 kb) [file 13073_2015_258_MOESM6_ESM.xlsx]

## Sheet: Table.S3
Table S3. CpGs in significant DMRs with annotation
ProbeID	Chr_CpG	Start_CpG	End_CpG	CpG.meanBeta.ADandControls	Chr_DMR	Start_DMR	End_DMR	Gene_Within.2Kb.of.TSS	Gene_Within.Gene.Start-End	Closest.Gene	CpG_feature	Beta.difference.in.AD	CpG.state	Linear.Regression_Pval	FDR_DMR.q.value
cg06531475	chr1	860653	860655	0.199901	chr1	860653	862099	NA	SAMD11	SAMD11	CpG:_178_Island	0.0241347	Hyper	0.00328833	0.000156406
cg06624358	chr1	860672	860674	0.300505	chr1	860653	862099	NA	SAMD11	SAMD11	CpG:_178_Island	0.0145564	Hyper	0.146132	0.00161607
cg14156792	chr1	860820	860822	0.305807	chr1	860653	862099	NA	SAMD11	SAMD11	CpG:_178_Island	0.025711	Hyper	0.0075954	0.00165453
cg24997886	chr1	860895	860897	0.123754	chr1	860653	862099	NA	SAMD11	SAMD11	CpG:_178_Island	0.0208773	Hyper	0.0142748	0.000163713
cg01727431	chr1	860919	860921	0.241081	chr1	860653	862099	NA	SAMD11	SAMD11	CpG:_178_Island	0.018567	Hyper	0.0310599	0.000690658
cg10146935	chr1	861170	861172	0.119445	chr1	860653	862099	NA	SAMD11	SAMD11	CpG:_178_Island	0.017313	Hyper	0.0230155	0.00497038
cg02439789	chr1	861303	861305	0.227413	chr1	860653	862099	NA	SAMD11	SAMD11	CpG:_178_Island	0.0236834	Hyper	0.00806205	0.0172541
cg24362661	chr1	861408	861410	0.246501	chr1	860653	862099	NA	SAMD11	SAMD11	CpG:_178_Island	0.0131529	Hyper	0.0479538	0.0623337
cg05819296	chr1	861842	861844	0.60846	chr1	860653	862099	NA	SAMD11	SAMD11	CpG:_178_Shore_S	0.0372182	Hyper	0.000189631	0.124987
cg00582671	chr1	862097	862099	0.890958	chr1	860653	862099	NA	SAMD11	SAMD11	CpG:_178_Shore_S	-0.00848743	Hypo	0.125762	0.511891
cg03256938	chr1	2973785	2973787	0.791479	chr1	2973785	2975079	FLJ42875,PRDM16	FLJ42875	FLJ42875	CpG:_406_Island	-0.0276135	Hypo	0.00587835	0.000682453
cg06991974	chr1	2974077	2974079	0.428728	chr1	2973785	2975079	FLJ42875,PRDM16	FLJ42875	FLJ42875	CpG:_406_Island	-0.0145404	Hypo	0.0106345	0.00307218
cg07946633	chr1	2974104	2974106	0.495991	chr1	2973785	2975079	FLJ42875,PRDM16	FLJ42875	FLJ42875	CpG:_406_Island	-0.0190563	Hypo	0.000887688	0.011071
cg10802480	chr1	2974114	2974116	0.353246	chr1	2973785	2975079	FLJ42875,PRDM16	FLJ42875	FLJ42875	CpG:_406_Island	-0.00295165	Hypo	0.324947	0.0795644
cg12140144	chr1	2974134	2974136	0.380864	chr1	2973785	2975079	FLJ42875,PRDM16	FLJ42875	FLJ42875	CpG:_406_Island	-0.0173002	Hypo	0.0376478	0.0713609
cg11229543	chr1	2974304	2974306	0.49134	chr1	2973785	2975079	FLJ42875,PRDM16	NA	FLJ42875	CpG:_406_Island	-0.00882986	Hypo	0.0746895	0.145278
cg07363855	chr1	2974329	2974331	0.414365	chr1	2973785	2975079	FLJ42875,PRDM16	NA	FLJ42875	CpG:_406_Island	-0.00793871	Hypo	0.119473	0.185754
cg01908338	chr1	2974384	2974386	0.333339	chr1	2973785	2975079	FLJ42875,PRDM16	NA	FLJ42875	CpG:_406_Island	-0.00677812	Hypo	0.209895	0.265416
cg05303132	chr1	2974490	2974492	0.388926	chr1	2973785	2975079	FLJ42875,PRDM16	NA	FLJ42875	CpG:_406_Island	-0.00682506	Hypo	0.234783	0.328044
cg04241652	chr1	2974689	2974691	0.0648346	chr1	2973785	2975079	FLJ42875,PRDM16	NA	FLJ42875	CpG:_406_Island	-0.00786681	Hypo	0.0568233	0.406968
cg00945293	chr1	2974728	2974730	0.0133139	chr1	2973785	2975079	FLJ42875,PRDM16	NA	FLJ42875	CpG:_406_Island	-0.00285011	Hypo	0.0486246	0.488617
cg08528984	chr1	2975077	2975079	0.0801798	chr1	2973785	2975079	FLJ42875,PRDM16	NA	PRDM16	CpG:_406_Island	-0.00323251	Hyper	0.10429	0.510794
cg01431482	chr1	2978944	2978946	0.655908	chr1	2978944	2979925	NA	PRDM16	PRDM16	CpG:_406_Shore_S,CpG:_82_Shore_N	-0.0287577	Hypo	0.00258142	0.00139511
cg25618424	chr1	2979166	2979168	0.595106	chr1	2978944	2979925	NA	PRDM16	PRDM16	CpG:_406_Shore_S,CpG:_82_Shore_N	-0.0177455	Hypo	0.00125913	0.0127177
cg26762347	chr1	2979890	2979892	0.243917	chr1	2978944	2979925	NA	PRDM16	PRDM16	CpG:_82_Island	-0.0407791	Hypo	0.00404923	0.0615273
cg04852443	chr1	2979923	2979925	0.253057	chr1	2978944	2979925	NA	PRDM16	PRDM16	CpG:_82_Island	-0.0217883	Hypo	0.0931885	0.197551
cg12436196	chr1	2985160	2985162	0.612203	chr1	2985160	2987603	NA	PRDM16	PRDM16	CpG:_15_Shore_N	-0.0154002	Hypo	0.117319	0.00980241
cg08262220	chr1	2985365	2985367	0.580951	chr1	2985160	2987603	NA	PRDM16	PRDM16	CpG:_15_Shore_N	-0.0278317	Hypo	0.00292181	0.0104376
cg11731671	chr1	2985463	2985465	0.667543	chr1	2985160	2987603	NA	PRDM16	PRDM16	CpG:_15_Shore_N	-0.019251	Hypo	0.0459859	0.0661693
cg25308086	chr1	2985879	2985881	0.73393	chr1	2985160	2987603	NA	PRDM16	PRDM16	CpG:_15_Shore_N	-0.0369441	Hypo	0.00248579	0.232679
cg00806481	chr1	2986509	2986511	0.510617	chr1	2985160	2987603	NA	PRDM16	PRDM16	CpG:_15_Shore_N	0.0013487	Hypo	0.429963	0.00521944
cg22506548	chr1	2986808	2986810	0.419648	chr1	2985160	2987603	NA	PRDM16	PRDM16	CpG:_15_Shore_N	0.00425909	Hypo	0.30089	0.00060277
cg24490279	chr1	2987219	2987221	0.766551	chr1	2985160	2987603	NA	PRDM16	PRDM16	CpG:_15_Island	-0.0344207	Hypo	0.000357958	0.000182202
cg02330501	chr1	2987268	2987270	0.782339	chr1	2985160	2987603	NA	PRDM16	PRDM16	CpG:_15_Island	-0.0260235	Hypo	0.0181858	0.00708878
cg10770533	chr1	2987401	2987403	0.755952	chr1	2985160	2987603	NA	PRDM16	PRDM16	CpG:_15_Shore_S	-0.0269058	Hypo	0.00062977	0.0200065
cg07922619	chr1	2987601	2987603	0.97087	chr1	2985160	2987603	NA	PRDM16	PRDM16	CpG:_15_Shore_S,CpG:_19_Shore_N	-0.00574848	Hypo	0.0149058	0.181021
cg05343184	chr1	3048010	3048012	0.878087	chr1	3048010	3049681	NA	PRDM16	PRDM16	CpG:_17_Shore_N,CpG:_21_Shore_S	-0.00240583	Hypo	0.262129	0.00511425
cg03226435	chr1	3048058	3048060	0.898213	chr1	3048010	3049681	NA	PRDM16	PRDM16	CpG:_17_Shore_N,CpG:_21_Shore_S	-0.0093699	Hypo	0.0810758	0.00397557
cg19243842	chr1	3048380	3048382	0.791252	chr1	3048010	3049681	NA	PRDM16	PRDM16	CpG:_17_Shore_N,CpG:_21_Shore_S	-0.0222319	Hypo	0.0208559	0.000351217
cg22510139	chr1	3048681	3048683	0.613994	chr1	3048010	3049681	NA	PRDM16	PRDM16	CpG:_17_Shore_N	-0.0166592	Hypo	0.0324504	0.000522669
cg24968931	chr1	3048910	3048912	0.725763	chr1	3048010	3049681	NA	PRDM16	PRDM16	CpG:_17_Island	-0.0180818	Hypo	0.0502967	0.00136168
cg14516243	chr1	3048968	3048970	0.716772	chr1	3048010	3049681	NA	PRDM16	PRDM16	CpG:_17_Island	-0.018195	Hypo	0.0320863	0.00260894
cg13388191	chr1	3048996	3048998	0.513275	chr1	3048010	3049681	NA	PRDM16	PRDM16	CpG:_17_Island	-0.0178241	Hypo	0.00169934	0.00585876
cg01047045	chr1	3049126	3049128	0.826628	chr1	3048010	3049681	NA	PRDM16	PRDM16	CpG:_17_Island	-0.0192613	Hypo	0.00592435	0.048333
cg09221035	chr1	3049376	3049378	0.852047	chr1	3048010	3049681	NA	PRDM16	PRDM16	CpG:_17_Shore_S	-0.0159194	Hypo	0.0320393	0.147083
cg24300981	chr1	3049485	3049487	0.950369	chr1	3048010	3049681	NA	PRDM16	PRDM16	CpG:_17_Shore_S	-0.00967948	Hypo	0.0391034	0.233914
cg13392571	chr1	3049633	3049635	0.953938	chr1	3048010	3049681	NA	PRDM16	PRDM16	CpG:_17_Shore_S	-0.00289286	Hypo	0.110001	0.349098
cg25745135	chr1	3049679	3049681	0.954143	chr1	3048010	3049681	NA	PRDM16	PRDM16	CpG:_17_Shore_S	-0.00269352	Hypo	0.236601	0.42402
cg26913155	chr1	3118034	3118036	0.635195	chr1	3118034	3119099	NA	PRDM16	PRDM16	NA	-0.022477	Hypo	0.00395274	9.56515e-05
cg02769687	chr1	3118145	3118147	0.604676	chr1	3118034	3119099	NA	PRDM16	PRDM16	NA	-0.0123092	Hypo	0.0054479	0.00191289
cg22031783	chr1	3118465	3118467	0.544619	chr1	3118034	3119099	NA	PRDM16	PRDM16	NA	-0.0212325	Hypo	0.0115326	0.0167052
cg06526522	chr1	3118864	3118866	0.585703	chr1	3118034	3119099	NA	PRDM16	PRDM16	NA	-0.0194203	Hypo	0.0110278	0.0161459
cg01800445	chr1	3118974	3118976	0.755791	chr1	3118034	3119099	NA	PRDM16	PRDM16	NA	-0.0328716	Hypo	0.000911408	0.0505517
cg09119863	chr1	3119097	3119099	0.806014	chr1	3118034	3119099	NA	PRDM16	PRDM16	NA	-0.0012818	Hypo	0.422918	0.225889
cg24645149	chr1	3148942	3148944	0.954396	chr1	3148942	3149506	NA	PRDM16	PRDM16	CpG:_61_Shore_S	-0.00282462	Hypo	0.202993	0.00184301
cg25706502	chr1	3149067	3149069	0.899801	chr1	3148942	3149506	NA	PRDM16	PRDM16	CpG:_61_Shore_S	-0.00856292	Hypo	0.0293016	0.00140263
cg07832245	chr1	3149427	3149429	0.872477	chr1	3148942	3149506	NA	PRDM16	PRDM16	CpG:_61_Shore_S	-0.0221125	Hypo	0.000371645	0.00330474
cg13175786	chr1	3149474	3149476	0.680392	chr1	3148942	3149506	NA	PRDM16	PRDM16	CpG:_61_Shore_S	-0.0218328	Hypo	0.00352327	0.0659998
cg13867039	chr1	3149504	3149506	0.782608	chr1	3148942	3149506	NA	PRDM16	PRDM16	CpG:_61_Shore_S	-0.0161683	Hypo	0.032223	0.23392
cg03449456	chr1	3181078	3181080	0.874588	chr1	3181078	3183141	NA	PRDM16	PRDM16	NA	-0.0209367	Hypo	0.00877588	2.22201e-08
cg12141662	chr1	3181097	3181099	0.872272	chr1	3181078	3183141	NA	PRDM16	PRDM16	NA	-0.0150425	Hypo	0.0410476	1.63675e-07
cg00329272	chr1	3181340	3181342	0.820585	chr1	3181078	3183141	NA	PRDM16	PRDM16	CpG:_47_Shelf_N	-0.0185549	Hypo	0.00205336	6.98769e-09
cg19263228	chr1	3181519	3181521	0.825973	chr1	3181078	3183141	NA	PRDM16	PRDM16	CpG:_47_Shelf_N	-0.0356547	Hypo	6.1652e-05	7.37338e-09
cg17601209	chr1	3181537	3181539	0.902802	chr1	3181078	3183141	NA	PRDM16	PRDM16	CpG:_47_Shelf_N	-0.018608	Hypo	0.00434272	1.89381e-06
cg20988960	chr1	3181674	3181676	0.851057	chr1	3181078	3183141	NA	PRDM16	PRDM16	CpG:_47_Shelf_N	-0.0216772	Hypo	0.00358173	1.78211e-05
cg26520908	chr1	3181735	3181737	0.906316	chr1	3181078	3183141	NA	PRDM16	PRDM16	CpG:_47_Shelf_N	-0.0192905	Hypo	0.00128367	0.000172286
cg00894041	chr1	3181742	3181744	0.861734	chr1	3181078	3183141	NA	PRDM16	PRDM16	CpG:_47_Shelf_N	-0.036586	Hypo	0.0293538	0.00336001
cg12660813	chr1	3182202	3182204	0.754081	chr1	3181078	3183141	NA	PRDM16	PRDM16	CpG:_47_Shelf_N	-0.0381742	Hypo	0.000660968	0.00373626
cg15357022	chr1	3182401	3182403	0.610661	chr1	3181078	3183141	NA	PRDM16	PRDM16	CpG:_47_Shelf_N	-0.0322022	Hypo	0.00224741	0.0540781
cg11337967	chr1	3182977	3182979	0.715818	chr1	3181078	3183141	NA	PRDM16	PRDM16	CpG:_47_Shelf_N	-0.0095196	Hypo	0.174372	0.138711
cg17940849	chr1	3183139	3183141	0.736608	chr1	3181078	3183141	NA	PRDM16	PRDM16	CpG:_47_Shelf_N	-0.0175007	Hypo	0.0244114	0.0658233
cg06380199	chr1	3218825	3218827	0.55401	chr1	3218825	3219782	NA	PRDM16	PRDM16	NA	-0.0155084	Hypo	0.00484947	0.000300784
cg16546658	chr1	3218934	3218936	0.619153	chr1	3218825	3219782	NA	PRDM16	PRDM16	NA	-0.0151714	Hypo	0.0363651	0.00242209
cg09077530	chr1	3219054	3219056	0.682798	chr1	3218825	3219782	NA	PRDM16	PRDM16	NA	-0.0311402	Hypo	0.00157348	0.00503539
cg27171194	chr1	3219438	3219440	0.561039	chr1	3218825	3219782	NA	PRDM16	PRDM16	NA	-0.0220105	Hypo	0.0140547	0.0713942
cg10893986	chr1	3219598	3219600	0.539382	chr1	3218825	3219782	NA	PRDM16	PRDM16	NA	-0.0255134	Hypo	0.000670701	0.168687
cg09845604	chr1	3219780	3219782	0.444653	chr1	3218825	3219782	NA	PRDM16	PRDM16	NA	0.00619657	Hypo	0.260682	0.456788
cg07550869	chr1	3292142	3292144	0.959181	chr1	3292142	3293819	NA	PRDM16	PRDM16	NA	-0.000595612	Hypo	0.315615	0.00938871
cg01079872	chr1	3292336	3292338	0.976534	chr1	3292142	3293819	NA	PRDM16	PRDM16	NA	-0.00270952	Hypo	0.0552646	0.00339321
cg20962938	chr1	3292827	3292829	0.696985	chr1	3292142	3293819	NA	PRDM16	PRDM16	NA	-0.0359892	Hypo	3.78604e-05	0.00637771
cg23821340	chr1	3292912	3292914	0.940335	chr1	3292142	3293819	NA	PRDM16	PRDM16	NA	-0.00677722	Hypo	0.0551697	0.152219
cg04882222	chr1	3293160	3293162	0.860092	chr1	3292142	3293819	NA	PRDM16	PRDM16	CpG:_20_Shelf_N	-0.0012346	Hypo	0.409723	0.273768
cg12034510	chr1	3293206	3293208	0.931229	chr1	3292142	3293819	NA	PRDM16	PRDM16	CpG:_20_Shelf_N	-0.001676	Hypo	0.324621	0.25086
cg18024629	chr1	3293235	3293237	0.819769	chr1	3292142	3293819	NA	PRDM16	PRDM16	CpG:_20_Shelf_N	-0.0356644	Hypo	0.00697435	0.235352
cg15641565	chr1	3293746	3293748	0.89736	chr1	3292142	3293819	NA	PRDM16	PRDM16	CpG:_20_Shelf_N	-0.0061958	Hyper	0.119162	0.358174
cg06824308	chr1	3293817	3293819	0.888184	chr1	3292142	3293819	NA	PRDM16	PRDM16	CpG:_20_Shelf_N	-0.00321277	Hyper	0.280849	0.264865
cg17079374	chr1	7230598	7230600	0.402444	chr1	7230598	7230954	NA	CAMTA1	CAMTA1	NA	0.0440101	Hyper	0.00122525	0.00626178
cg12710648	chr1	7230677	7230679	0.347756	chr1	7230598	7230954	NA	CAMTA1	CAMTA1	NA	0.0297672	Hyper	0.0411064	0.0632919
cg00452133	chr1	7230703	7230705	0.519326	chr1	7230598	7230954	NA	CAMTA1	CAMTA1	NA	0.0192318	Hyper	0.0236417	0.100728
cg20800117	chr1	7230952	7230954	0.480228	chr1	7230598	7230954	NA	CAMTA1	CAMTA1	NA	0.0321712	Hyper	0.0143476	0.178681
cg24293126	chr1	9050427	9050429	0.907133	chr1	9050427	9050429	NA	SLC2A5	SLC2A5	CpG:_32_Shelf_N	0.0310131	Hyper	3.67521e-05	0.00941614
cg03973866	chr1	16142815	16142817	0.983756	chr1	16142815	16143764	NA	ZBTB17	ZBTB17	CpG:_28_Island	-0.00173598	Hypo	0.0477285	0.00585876
cg24557619	chr1	16143243	16143245	0.825106	chr1	16142815	16143764	NA	ZBTB17	ZBTB17	CpG:_82_Island	-0.0125269	Hypo	0.00193248	0.0205764
cg04639351	chr1	16143374	16143376	0.890085	chr1	16142815	16143764	NA	ZBTB17	ZBTB17	CpG:_82_Island	-0.0152527	Hypo	0.00674342	0.126528
cg20979128	chr1	16143762	16143764	0.947869	chr1	16142815	16143764	NA	ZBTB17	ZBTB17	CpG:_82_Island	-0.00519533	Hypo	0.0241144	0.286134
cg13320181	chr1	16217960	16217962	0.715449	chr1	16217960	16219735	HSPB7	NA	HSPB7	NA	-0.0244207	Hypo	0.017369	0.00564131
cg24306962	chr1	16218077	16218079	0.839305	chr1	16217960	16219735	HSPB7	NA	HSPB7	NA	-0.00683249	Hypo	0.205345	0.0051966
cg13048591	chr1	16218706	16218708	0.65598	chr1	16217960	16219735	HSPB7	NA	HSPB7	NA	-0.0105387	Hypo	0.191465	0.00417724
cg03260781	chr1	16218885	16218887	0.646849	chr1	16217960	16219735	HSPB7	NA	HSPB7	NA	-0.0275128	Hypo	0.00229123	0.00928838
cg00261668	chr1	16218903	16218905	0.667497	chr1	16217960	16219735	HSPB7	NA	HSPB7	NA	-0.0309149	Hypo	0.00125324	0.0659579
cg06521827	chr1	16219020	16219022	0.621286	chr1	16217960	16219735	HSPB7	NA	HSPB7	NA	-0.0298057	Hypo	0.0143074	0.292072
cg09824202	chr1	16219733	16219735	0.9721	chr1	16217960	16219735	CLCNKA,HSPB7	NA	CLCNKA	NA	0.00161845	Hyper	0.13209	0.481919
cg24723044	chr1	17120116	17120118	0.952394	chr1	17120116	17121034	CROCC	NA	CROCC	NA	-0.00825938	Hypo	0.000976685	0.00987656
cg15209908	chr1	17120285	17120287	0.793073	chr1	17120116	17121034	CROCC	NA	CROCC	NA	-0.0193045	Hypo	0.00500576	0.0747471
cg07926618	chr1	17120462	17120464	0.937129	chr1	17120116	17121034	CROCC	NA	CROCC	NA	-0.00635607	Hypo	0.0626756	0.18996
cg21807694	chr1	17120636	17120638	0.420905	chr1	17120116	17121034	CROCC	NA	CROCC	NA	-0.00442751	Hypo	0.335046	0.248388
cg07332002	chr1	17120686	17120688	0.413129	chr1	17120116	17121034	CROCC	NA	CROCC	NA	-0.00886281	Hypo	0.137012	0.234332
cg19368145	chr1	17120974	17120976	0.239735	chr1	17120116	17121034	CROCC	NA	CROCC	NA	-0.0069637	Hypo	0.206525	0.294923
cg01819707	chr1	17120977	17120979	0.136208	chr1	17120116	17121034	CROCC	NA	CROCC	NA	-0.00178093	Hypo	0.37117	0.307464
cg06488081	chr1	17120980	17120982	0.269621	chr1	17120116	17121034	CROCC	NA	CROCC	NA	-0.00563687	Hypo	0.155893	0.281806
cg21863946	chr1	17121032	17121034	0.379829	chr1	17120116	17121034	CROCC	CROCC	CROCC	NA	-0.0179726	Hypo	0.0324896	0.305941
cg08464855	chr1	17447145	17447147	0.919481	chr1	17447145	17448195	PADI3	NA	PADI3	NA	0.00139808	Hyper	0.351212	0.00353896
cg11534596	chr1	17447306	17447308	0.92825	chr1	17447145	17448195	PADI3	NA	PADI3	NA	0.0119055	Hyper	0.00499851	0.0053675
cg06878808	chr1	17447796	17447798	0.964351	chr1	17447145	17448195	PADI3	NA	PADI3	NA	0.00236609	Hyper	0.114056	0.028981
cg21966975	chr1	17448006	17448008	0.66057	chr1	17447145	17448195	PADI3	NA	PADI3	NA	0.0174421	Hyper	0.0192648	0.0339776
cg14664242	chr1	17448012	17448014	0.521922	chr1	17447145	17448195	PADI3	NA	PADI3	NA	0.0147125	Hyper	0.025501	0.0781996
cg18768338	chr1	17448026	17448028	0.577231	chr1	17447145	17448195	PADI3	NA	PADI3	NA	0.0241331	Hyper	0.00118827	0.144095
cg12858514	chr1	17448193	17448195	0.79068	chr1	17447145	17448195	PADI3	PADI3	PADI3	NA	-0.00682985	Hypo	0.18794	0.396572
cg07093748	chr1	17869467	17869469	0.577026	chr1	17869467	17870253	NA	ARHGEF10L	ARHGEF10L	NA	-0.0126076	Hypo	0.0190276	0.00558174
cg08714895	chr1	17869505	17869507	0.824772	chr1	17869467	17870253	NA	ARHGEF10L	ARHGEF10L	NA	-0.0161119	Hypo	0.0531424	0.0163356
cg21696055	chr1	17870160	17870162	0.749486	chr1	17869467	17870253	NA	ARHGEF10L	ARHGEF10L	NA	-0.0259619	Hypo	0.00726285	0.04293
cg15901550	chr1	17870205	17870207	0.78529	chr1	17869467	17870253	NA	ARHGEF10L	ARHGEF10L	NA	-0.0218875	Hypo	0.00259794	0.13066
cg10953131	chr1	17870251	17870253	0.712838	chr1	17869467	17870253	NA	ARHGEF10L	ARHGEF10L	NA	-0.0162519	Hypo	0.100448	0.392828
cg01424901	chr1	21821266	21821268	0.351134	chr1	21821266	21822069	NA	RAP1GAP	RAP1GAP	CpG:_49_Island	0.0184866	Hyper	0.000638068	0.00923273
cg21694350	chr1	21821379	21821381	0.215778	chr1	21821266	21822069	NA	RAP1GAP	RAP1GAP	CpG:_49_Island	0.0195335	Hyper	0.0194205	0.103389
cg00631482	chr1	21821807	21821809	0.147405	chr1	21821266	21822069	NA	RAP1GAP	RAP1GAP	CpG:_49_Island	0.00752816	Hyper	0.154925	0.198601
cg24001246	chr1	21822067	21822069	0.739288	chr1	21821266	21822069	NA	RAP1GAP	RAP1GAP	CpG:_49_Shore_S	0.015168	Hyper	0.0182969	0.194526
cg16685586	chr1	23818272	23818274	0.974252	chr1	23818272	23818962	NA	NA	MDS2	CpG:_38_Shore_N	0.00210209	Hyper	0.125528	0.00497038
cg00944142	chr1	23818593	23818595	0.0767326	chr1	23818272	23818962	NA	NA	MDS2	CpG:_38_Island	0.0148671	Hyper	0.0107084	0.0052275
cg06925975	chr1	23818853	23818855	0.0393221	chr1	23818272	23818962	NA	NA	MDS2	CpG:_38_Island	0.00447275	Hyper	0.0245182	0.0201847
cg25102375	chr1	23818880	23818882	0.050293	chr1	23818272	23818962	NA	NA	MDS2	CpG:_38_Island	0.00627557	Hyper	0.0153824	0.0438844
cg25141417	chr1	23818960	23818962	0.145002	chr1	23818272	23818962	NA	NA	MDS2	CpG:_38_Shore_S	0.0171501	Hyper	0.00291543	0.0987067
cg02641560	chr1	24701397	24701399	0.0659406	chr1	24701397	24702642	RCAN3,RCAN3AS	RCAN3AS	RCAN3AS	CpG:_108_Shore_N	0.0063162	Hyper	0.0638888	0.00917253
cg24367431	chr1	24701554	24701556	0.0282012	chr1	24701397	24702642	RCAN3,RCAN3AS	RCAN3	RCAN3	CpG:_108_Island	-0.000531949	Hyper	0.327128	0.015246
cg02994588	chr1	24701556	24701558	0.034481	chr1	24701397	24702642	RCAN3,RCAN3AS	RCAN3	RCAN3	CpG:_108_Island	0.0019982	Hyper	0.113544	0.00878244
cg24446923	chr1	24701683	24701685	0.018955	chr1	24701397	24702642	RCAN3,RCAN3AS	RCAN3	RCAN3	CpG:_108_Island	0.00223128	Hyper	0.0222679	0.00572815
cg00591489	chr1	24701737	24701739	0.024015	chr1	24701397	24702642	RCAN3,RCAN3AS	RCAN3	RCAN3	CpG:_108_Island	-0.00167329	Hyper	0.176282	0.0151584
cg17854320	chr1	24701831	24701833	0.112486	chr1	24701397	24702642	RCAN3,RCAN3AS	RCAN3	RCAN3	CpG:_108_Island	0.00811153	Hyper	0.0138464	0.00766793
cg23281714	chr1	24701937	24701939	0.0449944	chr1	24701397	24702642	RCAN3,RCAN3AS	RCAN3	RCAN3	CpG:_108_Island	0.00220851	Hyper	0.187004	0.0250645
cg00311307	chr1	24701945	24701947	0.0557012	chr1	24701397	24702642	RCAN3,RCAN3AS	RCAN3	RCAN3	CpG:_108_Island	0.0033434	Hyper	0.103198	0.0248756
cg02850329	chr1	24702041	24702043	0.0573009	chr1	24701397	24702642	RCAN3,RCAN3AS	RCAN3	RCAN3	CpG:_108_Island	0.00345021	Hyper	0.0428004	0.0310279
cg02671019	chr1	24702048	24702050	0.0538098	chr1	24701397	24702642	RCAN3,RCAN3AS	RCAN3	RCAN3	CpG:_108_Island	0.00100443	Hyper	0.364096	0.0538587
cg16905527	chr1	24702353	24702355	0.0112742	chr1	24701397	24702642	RCAN3,RCAN3AS	RCAN3	RCAN3	CpG:_108_Island	0.00339168	Hyper	0.000486789	0.0379662
cg00917251	chr1	24702573	24702575	0.413167	chr1	24701397	24702642	RCAN3,RCAN3AS	RCAN3	RCAN3	CpG:_108_Shore_S	0.0119132	Hyper	0.0450546	0.265265
cg16731157	chr1	24702640	24702642	0.360461	chr1	24701397	24702642	RCAN3,RCAN3AS	RCAN3	RCAN3	CpG:_108_Shore_S	0.00572279	Hyper	0.186006	0.395461
cg20146241	chr1	24734190	24734192	0.602572	chr1	24734190	24734969	NA	RCAN3	RCAN3	CpG:_19_Shore_N	0.00501564	Hyper	0.32331	0.000488466
cg18128887	chr1	24734294	24734296	0.819017	chr1	24734190	24734969	NA	RCAN3	RCAN3	CpG:_19_Island	0.0134444	Hyper	0.0409044	0.000273348
cg01519464	chr1	24734404	24734406	0.945339	chr1	24734190	24734969	NA	RCAN3	RCAN3	CpG:_19_Island	0.0172393	Hyper	0.000381938	0.000557226
cg25140783	chr1	24734458	24734460	0.910585	chr1	24734190	24734969	NA	RCAN3	RCAN3	CpG:_19_Island	0.0135017	Hyper	0.00902668	0.017127
cg26692749	chr1	24734505	24734507	0.915843	chr1	24734190	24734969	NA	RCAN3	RCAN3	CpG:_19_Island	0.0232888	Hyper	0.000174167	0.0596251
cg00716040	chr1	24734967	24734969	0.959878	chr1	24734190	24734969	NA	RCAN3	RCAN3	CpG:_19_Shore_S	-0.000136593	Hyper	0.485196	0.466246
cg06092310	chr1	25970504	25970506	0.664204	chr1	25970504	25970898	NA	MAN1C1	MAN1C1	CpG:_16_Island	-0.0146775	Hypo	0.0343083	0.00373626
cg05193538	chr1	25970577	25970579	0.569855	chr1	25970504	25970898	NA	MAN1C1	MAN1C1	CpG:_16_Island	-0.0197687	Hypo	0.000784334	0.0074097
cg04980428	chr1	25970800	25970802	0.525308	chr1	25970504	25970898	NA	MAN1C1	MAN1C1	CpG:_16_Shore_S	-0.0176908	Hypo	0.00827448	0.0882103
cg16417374	chr1	25970896	25970898	0.786591	chr1	25970504	25970898	NA	MAN1C1	MAN1C1	CpG:_16_Shore_S	-0.0168516	Hypo	0.0284633	0.225301
cg19400000	chr1	26105312	26105314	0.00251522	chr1	26105312	26106603	MIR3917,STMN1	STMN1	STMN1	CpG:_157_Island	-7.42637e-05	Hyper	0.41625	0.0055169
cg13793178	chr1	26105317	26105319	0.0171318	chr1	26105312	26106603	MIR3917,STMN1	STMN1	STMN1	CpG:_157_Island	0.000828521	Hyper	0.206392	0.00376961
cg06216620	chr1	26105380	26105382	0.0138356	chr1	26105312	26106603	MIR3917,STMN1	STMN1	STMN1	CpG:_157_Island	0.000310151	Hyper	0.412332	0.00380967
cg17603057	chr1	26105406	26105408	0.0109221	chr1	26105312	26106603	MIR3917,STMN1	STMN1	STMN1	CpG:_157_Island	0.00132552	Hyper	0.111162	0.00286551
cg13378886	chr1	26105457	26105459	0.0183211	chr1	26105312	26106603	MIR3917,STMN1	MIR3917,STMN1	STMN1	CpG:_157_Island	0.00101863	Hyper	0.237516	0.00375163
cg02386921	chr1	26105621	26105623	0.0107747	chr1	26105312	26106603	MIR3917,STMN1	STMN1	STMN1	CpG:_157_Island	0.00032557	Hyper	0.353345	0.00131178
cg03210277	chr1	26105918	26105920	0.0395558	chr1	26105312	26106603	MIR3917,STMN1	STMN1	STMN1	CpG:_157_Island	0.00567804	Hyper	0.0476306	0.00095652
cg04471507	chr1	26105962	26105964	0.303471	chr1	26105312	26106603	MIR3917,STMN1	NA	STMN1	CpG:_157_Island	0.00615234	Hyper	0.293976	0.0019535
cg11709544	chr1	26105990	26105992	0.263088	chr1	26105312	26106603	MIR3917,STMN1	NA	STMN1	CpG:_157_Island	0.0115466	Hyper	0.147898	0.00154355
cg09796501	chr1	26106021	26106023	0.0868913	chr1	26105312	26106603	MIR3917,STMN1	NA	STMN1	CpG:_157_Island	0.00605786	Hyper	0.186352	0.001701
cg14076195	chr1	26106045	26106047	0.0839642	chr1	26105312	26106603	MIR3917,STMN1	NA	STMN1	CpG:_157_Island	0.0160061	Hyper	0.0339826	0.00162626
cg26314868	chr1	26106092	26106094	0.0743714	chr1	26105312	26106603	MIR3917,STMN1	NA	STMN1	CpG:_157_Island	0.0143497	Hyper	0.0121212	0.00376778
cg20685674	chr1	26106124	26106126	0.227147	chr1	26105312	26106603	MIR3917,STMN1	NA	STMN1	CpG:_157_Island	0.0108243	Hyper	0.0942269	0.0135404
cg01811796	chr1	26106151	26106153	0.383129	chr1	26105312	26106603	MIR3917,STMN1	NA	STMN1	CpG:_157_Island	0.016848	Hyper	0.0576495	0.0178913
cg19362196	chr1	26106201	26106203	0.343432	chr1	26105312	26106603	MIR3917,STMN1	NA	STMN1	CpG:_157_Island	0.0197145	Hyper	0.041776	0.0286234
cg23323671	chr1	26106209	26106211	0.319813	chr1	26105312	26106603	MIR3917,STMN1	NA	STMN1	CpG:_157_Island	0.0220699	Hyper	0.0254903	0.0495053
cg08134856	chr1	26106295	26106297	0.216922	chr1	26105312	26106603	MIR3917,STMN1	NA	STMN1	CpG:_157_Shore_S	0.0249849	Hyper	0.0116631	0.096752
cg09518245	chr1	26106601	26106603	0.567911	chr1	26105312	26106603	MIR3917,STMN1	NA	STMN1	CpG:_157_Shore_S	0.0370168	Hyper	0.0260473	0.218712
cg15665653	chr1	27433856	27433858	0.0550509	chr1	27433856	27434364	WDTC1	WDTC1	WDTC1	CpG:_106_Island	0.00946037	Hyper	0.020859	0.00945352
cg19978436	chr1	27434292	27434294	0.0450599	chr1	27433856	27434364	WDTC1	WDTC1	WDTC1	CpG:_106_Island	0.00353909	Hyper	0.0242989	0.0243989
cg10834038	chr1	27434362	27434364	0.0429401	chr1	27433856	27434364	WDTC1	WDTC1	WDTC1	CpG:_106_Shore_S	0.0176879	Hyper	0.000562752	0.0465857
cg18936052	chr1	27924288	27924290	0.57113	chr1	27924288	27925266	FAM76A	NA	FAM76A	CpG:_81_Shore_N	0.0273084	Hyper	0.000339068	0.00236089
cg02905426	chr1	27924357	27924359	0.751163	chr1	27924288	27925266	FAM76A	NA	FAM76A	CpG:_81_Shore_N	0.0257487	Hyper	0.0154596	0.0532817
cg12099357	chr1	27924631	27924633	0.0229696	chr1	27924288	27925266	FAM76A	NA	FAM76A	CpG:_81_Shore_N	0.00306367	Hyper	0.0148599	0.142034
cg18881776	chr1	27924732	27924734	0.0338428	chr1	27924288	27925266	FAM76A	NA	FAM76A	CpG:_81_Island	0.00160584	Hyper	0.141101	0.240602
cg00172330	chr1	27924880	27924882	0.0119417	chr1	27924288	27925266	FAM76A	NA	FAM76A	CpG:_81_Island	0.000229024	Hyper	0.379016	0.29436
cg03448816	chr1	27924956	27924958	0.020444	chr1	27924288	27925266	FAM76A	NA	FAM76A	CpG:_81_Island	0.00111127	Hyper	0.162392	0.281398
cg07242783	chr1	27924963	27924965	0.114197	chr1	27924288	27925266	FAM76A	NA	FAM76A	CpG:_81_Island	0.000900783	Hyper	0.409776	0.306306
cg09828721	chr1	27924984	27924986	0.00644892	chr1	27924288	27925266	FAM76A	NA	FAM76A	CpG:_81_Island	0.000797889	Hyper	0.122219	0.286571
cg06352483	chr1	27925161	27925163	0.0696893	chr1	27924288	27925266	FAM76A	FAM76A	FAM76A	CpG:_81_Island	-0.00237528	Hyper	0.183014	0.328499
cg17860485	chr1	27925264	27925266	0.0108022	chr1	27924288	27925266	FAM76A	FAM76A	FAM76A	CpG:_81_Island	0.0029096	Hyper	0.00164006	0.264792
cg04788931	chr1	28113913	28113915	0.00727827	chr1	28113913	28114269	RPA2	NA	RPA2	CpG:_81_Island	-0.000101232	Hyper	0.446079	0.00846781
cg00533620	chr1	28113972	28113974	0.0146341	chr1	28113913	28114269	RPA2	NA	RPA2	CpG:_81_Island	-0.00110709	Hyper	0.236453	0.00499553
cg05786725	chr1	28113984	28113986	0.00877147	chr1	28113913	28114269	RPA2	NA	RPA2	CpG:_81_Island	0.00167599	Hyper	0.103172	0.00220635
cg22711679	chr1	28114011	28114013	0.0152109	chr1	28113913	28114269	RPA2	NA	RPA2	CpG:_81_Island	0.00190705	Hyper	0.0781383	0.00268979
cg01789150	chr1	28114081	28114083	0.0647398	chr1	28113913	28114269	RPA2	NA	RPA2	CpG:_81_Island	0.010912	Hyper	0.000751471	0.00367436
cg08169949	chr1	28114118	28114120	0.0826757	chr1	28113913	28114269	RPA2	NA	RPA2	CpG:_81_Island	0.00604679	Hyper	0.0827488	0.050607
cg25410668	chr1	28114163	28114165	0.489386	chr1	28113913	28114269	RPA2	NA	RPA2	CpG:_81_Shore_S	0.0163489	Hyper	0.0159791	0.062154
cg00292669	chr1	28114267	28114269	0.434707	chr1	28113913	28114269	RPA2	NA	RPA2	CpG:_81_Shore_S	0.0302426	Hyper	0.00615361	0.132971
cg24438085	chr1	32735676	32735678	0.754113	chr1	32735676	32735678	NA	NA	ZBTB8B	CpG:_43_Shelf_N	0.0405314	Hyper	2.90886e-05	0.00814317
cg22128488	chr1	37794416	37794418	0.761059	chr1	37794416	37795306	DNALI1,SNIP1	NA	DNALI1	CpG:_21_Shore_N	0.0133111	Hyper	0.0786443	0.00530518
cg20772512	chr1	37794945	37794947	0.108597	chr1	37794416	37795306	DNALI1	NA	DNALI1	CpG:_21_Shore_N	0.00507488	Hyper	0.236788	0.00770889
cg02930200	chr1	37794970	37794972	0.122803	chr1	37794416	37795306	DNALI1	NA	DNALI1	CpG:_21_Shore_N	0.00310516	Hyper	0.279302	0.00674871
cg12696750	chr1	37795052	37795054	0.0665123	chr1	37794416	37795306	DNALI1	NA	DNALI1	CpG:_21_Island	0.00308966	Hyper	0.207301	0.00530371
cg11397548	chr1	37795108	37795110	0.0273589	chr1	37794416	37795306	DNALI1	DNALI1	DNALI1	CpG:_21_Island	0.00149995	Hyper	0.174557	0.00456651
cg21488617	chr1	37795172	37795174	0.100621	chr1	37794416	37795306	DNALI1	DNALI1	DNALI1	CpG:_21_Island	0.0143782	Hyper	0.0258226	0.00396766
cg21171625	chr1	37795193	37795195	0.141224	chr1	37794416	37795306	DNALI1	DNALI1	DNALI1	CpG:_21_Island	0.0227169	Hyper	0.0034973	0.00935054
cg14830003	chr1	37795243	37795245	0.212235	chr1	37794416	37795306	DNALI1	DNALI1	DNALI1	CpG:_21_Island	0.0226308	Hyper	0.0143924	0.0566095
cg16109423	chr1	37795304	37795306	0.210945	chr1	37794416	37795306	DNALI1	DNALI1	DNALI1	CpG:_21_Island	0.0236971	Hyper	0.00555108	0.127984
cg00295382	chr1	40137456	40137458	0.675576	chr1	40137456	40138087	NA	MYCL1	MYCL1	CpG:_171_Shore_N	0.0365901	Hyper	0.0130847	0.00258967
cg16163765	chr1	40138085	40138087	0.909458	chr1	40137456	40138087	NA	MYCL1	MYCL1	CpG:_171_Shore_N	0.0251079	Hyper	2.32127e-05	0.00702132
cg02031397	chr1	42156184	42156186	0.0307708	chr1	42156184	42157152	HIVEP3	HIVEP3	HIVEP3	CpG:_38_Shore_N	0.00100978	Hyper	0.292461	0.00916067
cg13689737	chr1	42156230	42156232	0.0329286	chr1	42156184	42157152	HIVEP3	HIVEP3	HIVEP3	CpG:_38_Island	0.00662767	Hyper	0.000106519	0.0075344
cg11424962	chr1	42156486	42156488	0.290878	chr1	42156184	42157152	HIVEP3	HIVEP3	HIVEP3	CpG:_38_Island	-0.000346601	Hyper	0.475076	0.129864
cg17945447	chr1	42156588	42156590	0.0130288	chr1	42156184	42157152	HIVEP3	HIVEP3	HIVEP3	CpG:_38_Island	0.0027659	Hyper	0.0406488	0.106822
cg16685388	chr1	42156642	42156644	0.0511006	chr1	42156184	42157152	HIVEP3	HIVEP3	HIVEP3	CpG:_38_Shore_S	0.0117083	Hyper	0.0499896	0.160607
cg23762517	chr1	42156896	42156898	0.0484322	chr1	42156184	42157152	HIVEP3	HIVEP3	HIVEP3	CpG:_38_Shore_S	0.00817744	Hyper	0.0235525	0.221041
cg25607920	chr1	42156951	42156953	0.0369662	chr1	42156184	42157152	HIVEP3	HIVEP3	HIVEP3	CpG:_38_Shore_S	0.00478	Hyper	0.0336576	0.334221
cg26038582	chr1	42156976	42156978	0.0266515	chr1	42156184	42157152	HIVEP3	HIVEP3	HIVEP3	CpG:_38_Shore_S	0.00251088	Hyper	0.207042	0.460291
cg03884592	chr1	42157060	42157062	0.0103324	chr1	42156184	42157152	HIVEP3	HIVEP3	HIVEP3	CpG:_38_Shore_S	0.000294419	Hyper	0.432288	0.492042
cg15937073	chr1	42157150	42157152	0.0191191	chr1	42156184	42157152	HIVEP3	HIVEP3	HIVEP3	CpG:_38_Shore_S	0.000520278	Hyper	0.379964	0.473138
cg00615260	chr1	43596530	43596532	0.016276	chr1	43596530	43597488	CDC20	NA	CDC20	CpG:_75_Shore_N	0.00218075	Hyper	0.0854201	0.00736738
cg01651593	chr1	43596827	43596829	0.00251781	chr1	43596530	43597488	CDC20	NA	CDC20	CpG:_75_Island	0.000355286	Hyper	0.0770821	0.010816
cg11950805	chr1	43596965	43596967	0.0150741	chr1	43596530	43597488	CDC20	NA	CDC20	CpG:_75_Island	0.00140443	Hyper	0.0943463	0.0165593
cg21869951	chr1	43597008	43597010	0.0253946	chr1	43596530	43597488	CDC20	NA	CDC20	CpG:_75_Island	0.00267173	Hyper	0.0153684	0.0226866
cg07719884	chr1	43597053	43597055	0.00404898	chr1	43596530	43597488	CDC20	NA	CDC20	CpG:_75_Island	5.03443e-05	Hyper	0.473413	0.0571764
cg25844639	chr1	43597067	43597069	0.013374	chr1	43596530	43597488	CDC20	NA	CDC20	CpG:_75_Island	0.000910716	Hyper	0.145495	0.0430325
cg08263040	chr1	43597077	43597079	0.0074045	chr1	43596530	43597488	CDC20	NA	CDC20	CpG:_75_Island	0.00149131	Hyper	0.00334724	0.0476396
cg13305312	chr1	43597191	43597193	0.00686883	chr1	43596530	43597488	CDC20	NA	CDC20	CpG:_75_Island	0.000573076	Hyper	0.206428	0.162316
cg23995744	chr1	43597195	43597197	0.0243096	chr1	43596530	43597488	CDC20	NA	CDC20	CpG:_75_Island	0.00106245	Hyper	0.215244	0.163437
cg26607641	chr1	43597242	43597244	0.0112958	chr1	43596530	43597488	CDC20	CDC20	CDC20	CpG:_75_Island	0.00152923	Hyper	0.0908206	0.15913
cg26017709	chr1	43597297	43597299	0.016228	chr1	43596530	43597488	CDC20	CDC20	CDC20	CpG:_75_Island	0.00395802	Hyper	0.00296731	0.192367
cg16109297	chr1	43597486	43597488	0.18593	chr1	43596530	43597488	CDC20	CDC20	CDC20	CpG:_75_Island	-0.00540987	Hypo	0.147437	0.392691
cg03793131	chr1	43606133	43606135	0.181096	chr1	43606133	43607345	ELOVL1	ELOVL1	ELOVL1	CpG:_27_Shore_S,CpG:_28_Shore_N	-0.00924727	Hypo	0.130682	7.724e-08
cg22397520	chr1	43606173	43606175	0.122517	chr1	43606133	43607345	ELOVL1	ELOVL1	ELOVL1	CpG:_27_Shore_S,CpG:_28_Shore_N	-0.0152625	Hypo	0.0500307	7.80716e-08
cg24729481	chr1	43606186	43606188	0.204517	chr1	43606133	43607345	ELOVL1	ELOVL1	ELOVL1	CpG:_27_Shore_S,CpG:_28_Shore_N	-0.0217382	Hypo	0.015613	1.55722e-07
cg24838029	chr1	43606201	43606203	0.253351	chr1	43606133	43607345	ELOVL1	ELOVL1	ELOVL1	CpG:_27_Shore_S,CpG:_28_Shore_N	-0.0183359	Hypo	0.0091214	6.67969e-07
cg08936794	chr1	43606459	43606461	0.226835	chr1	43606133	43607345	ELOVL1	NA	ELOVL1	CpG:_28_Island	-0.0153022	Hypo	0.0304875	9.85283e-06
cg20301722	chr1	43606477	43606479	0.14277	chr1	43606133	43607345	ELOVL1	NA	ELOVL1	CpG:_28_Island	-0.00949231	Hypo	0.11216	2.69036e-05
cg18540614	chr1	43606531	43606533	0.186948	chr1	43606133	43607345	ELOVL1	NA	ELOVL1	CpG:_28_Island	-0.0119935	Hypo	0.11444	2.92953e-05
cg13421385	chr1	43606652	43606654	0.221901	chr1	43606133	43607345	ELOVL1	NA	ELOVL1	CpG:_28_Island	-0.0196313	Hypo	0.00262934	2.99002e-05
cg01614716	chr1	43606706	43606708	0.222499	chr1	43606133	43607345	ELOVL1	NA	ELOVL1	CpG:_28_Island	-0.0233695	Hypo	0.000438988	0.000361487
cg23963351	chr1	43606766	43606768	0.103301	chr1	43606133	43607345	ELOVL1	NA	ELOVL1	CpG:_27_Shore_S,CpG:_28_Shore_S	-0.0133643	Hypo	0.00173068	0.0109654
cg06350161	chr1	43606782	43606784	0.0906555	chr1	43606133	43607345	ELOVL1	NA	ELOVL1	CpG:_27_Shore_S,CpG:_28_Shore_S	-0.0177435	Hypo	0.000379544	0.0846264
cg16858125	chr1	43607343	43607345	0.70664	chr1	43606133	43607345	ELOVL1	NA	ELOVL1	CpG:_27_Shore_S,CpG:_28_Shore_S	0.00129864	Hyper	0.442632	0.511313
cg04025127	chr1	43803166	43803168	0.394214	chr1	43803166	43804790	NA	PTPRF	PTPRF	CpG:_59_Shore_N	0.0104012	Hyper	0.0591779	0.00977725
cg07586435	chr1	43803763	43803765	0.79363	chr1	43803166	43804790	NA	PTPRF	PTPRF	CpG:_59_Shore_N	-0.00370506	Hyper	0.35165	0.00505438
cg23671221	chr1	43803886	43803888	0.0244165	chr1	43803166	43804790	NA	PTPRF	PTPRF	CpG:_59_Island	0.00407277	Hyper	0.0269883	0.00421422
cg15268136	chr1	43803895	43803897	0.0948463	chr1	43803166	43804790	NA	PTPRF	PTPRF	CpG:_59_Island	0.0173624	Hyper	3.76592e-05	0.0100543
cg22875872	chr1	43804342	43804344	0.0660229	chr1	43803166	43804790	NA	PTPRF	PTPRF	CpG:_59_Island	0.0120352	Hyper	0.0360641	0.237574
cg10881128	chr1	43804412	43804414	0.0293362	chr1	43803166	43804790	NA	PTPRF	PTPRF	CpG:_59_Island	0.00423111	Hyper	0.0649668	0.361241
cg13235366	chr1	43804788	43804790	0.524816	chr1	43803166	43804790	NA	PTPRF	PTPRF	CpG:_59_Shore_S	0.000895952	Hyper	0.464117	0.519095
cg01782059	chr1	44488528	44488530	0.963894	chr1	44488528	44488884	NA	ERI3	ERI3	NA	-0.00521762	Hypo	0.00487478	0.000751183
cg12643917	chr1	44488544	44488546	0.951369	chr1	44488528	44488884	NA	ERI3	ERI3	NA	-0.00206845	Hypo	0.154647	0.00533419
cg16710124	chr1	44488644	44488646	0.913309	chr1	44488528	44488884	NA	ERI3	ERI3	NA	-0.00315137	Hypo	0.258497	0.00472646
cg24373865	chr1	44488812	44488814	0.571571	chr1	44488528	44488884	NA	ERI3	ERI3	NA	-0.0149046	Hypo	0.00411541	0.00260319
cg26349416	chr1	44488882	44488884	0.813177	chr1	44488528	44488884	NA	ERI3	ERI3	NA	-0.0307439	Hypo	7.4489e-05	0.0150023
cg11803389	chr1	45737606	45737608	0.62524	chr1	45737606	45738703	CCDC163P,MMACHC	CCDC163P	CCDC163P	CpG:_33_Shore_N	0.00274942	Hyper	0.413734	0.0019527
cg03123370	chr1	45737929	45737931	0.164889	chr1	45737606	45738703	CCDC163P,MMACHC	CCDC163P	CCDC163P	CpG:_33_Shore_N	0.00511154	Hyper	0.361729	8.7007e-05
cg04700938	chr1	45738035	45738037	0.064463	chr1	45737606	45738703	CCDC163P,MMACHC	CCDC163P	CCDC163P	CpG:_33_Shore_N	0.00645497	Hyper	0.118936	5.62698e-05
cg16521245	chr1	45738181	45738183	0.0297121	chr1	45737606	45738703	CCDC163P,MMACHC	CCDC163P	CCDC163P	CpG:_33_Island	0.0103705	Hyper	0.0768115	6.84294e-05
cg13848568	chr1	45738211	45738213	0.058805	chr1	45737606	45738703	CCDC163P,MMACHC	CCDC163P	CCDC163P	CpG:_33_Island	0.011339	Hyper	0.0196771	0.000104642
cg00081251	chr1	45738265	45738267	0.037723	chr1	45737606	45738703	CCDC163P,MMACHC	CCDC163P	CCDC163P	CpG:_33_Island	0.00849376	Hyper	0.0255877	0.000361658
cg09323228	chr1	45738313	45738315	0.0599753	chr1	45737606	45738703	CCDC163P,MMACHC	CCDC163P	CCDC163P	CpG:_33_Island	0.0119911	Hyper	0.0158463	0.00107623
cg04745201	chr1	45738383	45738385	0.0246795	chr1	45737606	45738703	CCDC163P,MMACHC	NA	CCDC163P	CpG:_33_Island	0.00734654	Hyper	0.0153975	0.00383922
cg27393325	chr1	45738432	45738434	0.0278076	chr1	45737606	45738703	CCDC163P,MMACHC	NA	MMACHC	CpG:_33_Island	0.00345926	Hyper	0.0413492	0.012399
cg22536808	chr1	45738456	45738458	0.0102261	chr1	45737606	45738703	CCDC163P,MMACHC	MMACHC	MMACHC	CpG:_33_Island	0.00444402	Hyper	0.0176067	0.0238119
cg14836864	chr1	45738576	45738578	0.0274764	chr1	45737606	45738703	CCDC163P,MMACHC	MMACHC	MMACHC	CpG:_33_Island	0.00395471	Hyper	0.0477589	0.0266642
cg03108114	chr1	45738634	45738636	0.0302389	chr1	45737606	45738703	CCDC163P,MMACHC	MMACHC	MMACHC	CpG:_33_Island	0.0065195	Hyper	0.0159524	0.0440363
cg15896098	chr1	45738701	45738703	0.0546394	chr1	45737606	45738703	CCDC163P,MMACHC	MMACHC	MMACHC	CpG:_33_Shore_S	0.0147457	Hyper	0.0162738	0.103331
cg05322273	chr1	46404949	46404951	0.611915	chr1	46404949	46405741	NA	NA	TSPAN1	CpG:_27_Shore_N	-0.00126307	Hyper	0.433397	0.00104235
cg15711727	chr1	46405051	46405053	0.498862	chr1	46404949	46405741	NA	NA	TSPAN1	CpG:_27_Shore_N	0.0141419	Hyper	0.0394906	0.000482858
cg14796305	chr1	46405167	46405169	0.14331	chr1	46404949	46405741	NA	NA	TSPAN1	CpG:_27_Shore_N	0.0177681	Hyper	0.0145418	0.00107916
cg00041872	chr1	46405276	46405278	0.15472	chr1	46404949	46405741	NA	NA	TSPAN1	CpG:_27_Island	0.0163886	Hyper	0.000562952	0.00400973
cg27636310	chr1	46405282	46405284	0.024221	chr1	46404949	46405741	NA	NA	TSPAN1	CpG:_27_Island	0.00156994	Hyper	0.196188	0.0579313
cg13104713	chr1	46405397	46405399	0.0345106	chr1	46404949	46405741	NA	NA	TSPAN1	CpG:_27_Island	0.00236434	Hyper	0.097393	0.0531321
cg14709691	chr1	46405457	46405459	0.0184846	chr1	46404949	46405741	NA	NA	TSPAN1	CpG:_27_Island	0.00537299	Hyper	0.0128959	0.0609302
cg06974930	chr1	46405739	46405741	0.349697	chr1	46404949	46405741	NA	NA	TSPAN1	CpG:_27_Shore_S	0.0162394	Hyper	0.00728363	0.141488
cg23786576	chr1	46906182	46906184	0.0162518	chr1	46906182	46907115	ATPAF1	ATPAF1	ATPAF1	CpG:_77_Shore_N	0.000920128	Hyper	0.163084	0.00708268
cg02899788	chr1	46906261	46906263	0.080091	chr1	46906182	46907115	ATPAF1	ATPAF1	ATPAF1	CpG:_77_Island	-0.000584438	Hyper	0.431667	0.00778971
cg19706449	chr1	46906379	46906381	0.0204955	chr1	46906182	46907115	ATPAF1	ATPAF1	ATPAF1	CpG:_77_Island	0.00015789	Hyper	0.453699	0.00499317
cg04935181	chr1	46906539	46906541	0.00606864	chr1	46906182	46907115	ATPAF1	ATPAF1	ATPAF1	CpG:_77_Island	0.0014877	Hyper	0.0498675	0.00331866
cg07374403	chr1	46906774	46906776	0.0326337	chr1	46906182	46907115	ATPAF1	NA	ATPAF1	CpG:_77_Island	0.00203307	Hyper	0.043652	0.0059127
cg26913791	chr1	46906782	46906784	0.0132988	chr1	46906182	46907115	ATPAF1	NA	ATPAF1	CpG:_77_Island	0.000964056	Hyper	0.154323	0.0116869
cg26355472	chr1	46906785	46906787	0.00902057	chr1	46906182	46907115	ATPAF1	NA	ATPAF1	CpG:_77_Island	0.000811438	Hyper	0.153715	0.0123112
cg04879861	chr1	46906897	46906899	0.0266307	chr1	46906182	46907115	ATPAF1	NA	ATPAF1	CpG:_77_Island	0.00298763	Hyper	0.0596088	0.0126925
cg22617213	chr1	46906915	46906917	0.019338	chr1	46906182	46907115	ATPAF1	NA	ATPAF1	CpG:_77_Island	0.00286713	Hyper	0.0172166	0.020517
cg11528978	chr1	46906935	46906937	0.0205006	chr1	46906182	46907115	ATPAF1	NA	ATPAF1	CpG:_77_Island	0.00333784	Hyper	0.00063505	0.0531894
cg23841763	chr1	46907055	46907057	0.521238	chr1	46906182	46907115	ATPAF1	NA	ATPAF1	CpG:_77_Shore_S	0.00234692	Hyper	0.384522	0.303317
cg04138976	chr1	46907113	46907115	0.581086	chr1	46906182	46907115	ATPAF1	NA	ATPAF1	CpG:_77_Shore_S	0.0230841	Hyper	0.0376555	0.24568
cg06619077	chr1	47428589	47428591	0.559433	chr1	47428589	47429441	PDZK1IP1	NA	PDZK1IP1	NA	-0.0146587	Hypo	0.153365	0.00710197
cg07150145	chr1	47428723	47428725	0.65806	chr1	47428589	47429441	PDZK1IP1	NA	PDZK1IP1	NA	-0.0163447	Hypo	0.0537443	0.00687541
cg02291556	chr1	47428726	47428728	0.632284	chr1	47428589	47429441	PDZK1IP1	NA	PDZK1IP1	NA	-0.0156145	Hypo	0.0101539	0.0111491
cg26523175	chr1	47429009	47429011	0.939621	chr1	47428589	47429441	PDZK1IP1	NA	PDZK1IP1	NA	-0.00442875	Hypo	0.0973783	0.0403766
cg15187606	chr1	47429439	47429441	0.958418	chr1	47428589	47429441	PDZK1IP1	NA	PDZK1IP1	NA	-0.00991551	Hypo	0.000381846	0.0386861
cg06181541	chr1	54644110	54644112	0.0150755	chr1	54644110	54644702	SSBP3	SSBP3	SSBP3	CpG:_163_Island	0.000860233	Hyper	0.253634	0.00916067
cg16053142	chr1	54644189	54644191	0.0236015	chr1	54644110	54644702	SSBP3	SSBP3	SSBP3	CpG:_163_Island	0.000320245	Hyper	0.419282	0.00745796
cg12618988	chr1	54644443	54644445	0.0953937	chr1	54644110	54644702	SSBP3	SSBP3	SSBP3	CpG:_163_Island	0.0114597	Hyper	0.00226899	0.016797
cg12514620	chr1	54644445	54644447	0.0930764	chr1	54644110	54644702	SSBP3	SSBP3	SSBP3	CpG:_163_Island	0.0123573	Hyper	0.00576823	0.0877579
cg00860380	chr1	54644575	54644577	0.409415	chr1	54644110	54644702	SSBP3	SSBP3	SSBP3	CpG:_163_Island	0.00960812	Hyper	0.179287	0.163437
cg01633841	chr1	54644695	54644697	0.0224846	chr1	54644110	54644702	SSBP3	NA	SSBP3	CpG:_163_Island	0.00301044	Hyper	0.0195264	0.173301
cg26671687	chr1	54644700	54644702	0.0256526	chr1	54644110	54644702	SSBP3	NA	SSBP3	CpG:_163_Island	0.00292073	Hyper	0.0280727	0.287462
cg17819635	chr1	66990260	66990262	0.173363	chr1	66990260	66991094	TCTEX1D1	NA	TCTEX1D1	CpG:_23_Shore_N	0.00381649	Hyper	0.296182	0.00511456
cg09769134	chr1	66990356	66990358	0.0507247	chr1	66990260	66991094	TCTEX1D1	NA	TCTEX1D1	CpG:_23_Shore_N	0.0104061	Hyper	0.000314831	0.00433432
cg08857729	chr1	66990413	66990415	0.104593	chr1	66990260	66991094	TCTEX1D1	NA	TCTEX1D1	CpG:_23_Shore_N	0.0134436	Hyper	0.018153	0.0531764
cg24110050	chr1	66990440	66990442	0.0440578	chr1	66990260	66991094	TCTEX1D1	NA	TCTEX1D1	CpG:_23_Shore_N	0.00370065	Hyper	0.0818075	0.106077
cg14207728	chr1	66990473	66990475	0.0255192	chr1	66990260	66991094	TCTEX1D1	NA	TCTEX1D1	CpG:_23_Shore_N	0.00136827	Hyper	0.244485	0.136078
cg16996144	chr1	66990537	66990539	0.0759825	chr1	66990260	66991094	TCTEX1D1	NA	TCTEX1D1	CpG:_23_Shore_N	0.0064205	Hyper	0.0430934	0.135419
cg19808205	chr1	66990571	66990573	0.0909276	chr1	66990260	66991094	TCTEX1D1	NA	TCTEX1D1	CpG:_23_Shore_N	0.00797325	Hyper	0.0424165	0.194928
cg11824639	chr1	66990667	66990669	0.0395304	chr1	66990260	66991094	TCTEX1D1	NA	TCTEX1D1	CpG:_23_Island	0.00295699	Hyper	0.0656082	0.272726
cg09318375	chr1	66990677	66990679	0.0920704	chr1	66990260	66991094	TCTEX1D1	NA	TCTEX1D1	CpG:_23_Island	0.00166288	Hyper	0.313782	0.347209
cg17284804	chr1	66990722	66990724	0.0351344	chr1	66990260	66991094	TCTEX1D1	NA	TCTEX1D1	CpG:_23_Island	0.000244653	Hyper	0.44269	0.33909
cg25339566	chr1	66990752	66990754	0.0161309	chr1	66990260	66991094	TCTEX1D1	TCTEX1D1	TCTEX1D1	CpG:_23_Island	-0.00146114	Hyper	0.0965317	0.30343
cg24161501	chr1	66990862	66990864	0.0616603	chr1	66990260	66991094	TCTEX1D1	TCTEX1D1	TCTEX1D1	CpG:_23_Island	0.00466486	Hyper	0.0458159	0.213131
cg19159365	chr1	66991092	66991094	0.222177	chr1	66990260	66991094	TCTEX1D1	TCTEX1D1	TCTEX1D1	CpG:_23_Shore_S	0.00909214	Hyper	0.0795532	0.30782
cg03681926	chr1	84098772	84098774	0.211608	chr1	84098772	84100015	NA	MIR548AP	MIR548AP	CpG:_50_Shore_N	0.0129832	Hyper	0.137945	0.00574982
cg07908237	chr1	84098813	84098815	0.148464	chr1	84098772	84100015	NA	MIR548AP	MIR548AP	CpG:_50_Shore_N	0.00368931	Hyper	0.356294	0.00664578
cg14790630	chr1	84099049	84099051	0.167782	chr1	84098772	84100015	NA	MIR548AP	MIR548AP	CpG:_50_Island	0.0249741	Hyper	0.0134222	0.000408603
cg08882038	chr1	84099134	84099136	0.133322	chr1	84098772	84100015	NA	MIR548AP	MIR548AP	CpG:_50_Island	0.00942206	Hyper	0.239153	0.00172054
cg07807165	chr1	84099197	84099199	0.302823	chr1	84098772	84100015	NA	MIR548AP	MIR548AP	CpG:_50_Island	0.0219685	Hyper	0.0417639	0.0014212
cg02531516	chr1	84099211	84099213	0.257561	chr1	84098772	84100015	NA	MIR548AP	MIR548AP	CpG:_50_Island	0.0112407	Hyper	0.0447966	0.00302295
cg18116902	chr1	84099253	84099255	0.461195	chr1	84098772	84100015	NA	MIR548AP	MIR548AP	CpG:_50_Island	0.0214832	Hyper	0.0318597	0.00568396
cg26347197	chr1	84099256	84099258	0.325975	chr1	84098772	84100015	NA	MIR548AP	MIR548AP	CpG:_50_Island	0.020296	Hyper	0.0265894	0.0128234
cg24955204	chr1	84099354	84099356	0.200988	chr1	84098772	84100015	NA	MIR548AP	MIR548AP	CpG:_50_Island	0.0223973	Hyper	0.0223932	0.0299747
cg02483449	chr1	84099443	84099445	0.518409	chr1	84098772	84100015	NA	MIR548AP	MIR548AP	CpG:_50_Shore_S	0.0316245	Hyper	0.0562738	0.066889
cg19602485	chr1	84099906	84099908	0.709701	chr1	84098772	84100015	NA	MIR548AP	MIR548AP	CpG:_50_Shore_S	0.0308825	Hyper	0.0263136	0.0949063
cg19161859	chr1	84100013	84100015	0.752915	chr1	84098772	84100015	NA	MIR548AP	MIR548AP	CpG:_50_Shore_S	0.0286268	Hyper	0.0109331	0.163091
cg09940267	chr1	107824289	107824291	0.526585	chr1	107824289	107825006	NA	NTNG1	NTNG1	CpG:_22_Shore_N	0.0235303	Hyper	0.128235	0.000702421
cg24346905	chr1	107824771	107824773	0.239053	chr1	107824289	107825006	NA	NTNG1	NTNG1	CpG:_22_Island	0.0470925	Hyper	0.0250755	0.000735725
cg20016673	chr1	107824888	107824890	0.363029	chr1	107824289	107825006	NA	NTNG1	NTNG1	CpG:_22_Island	0.0441569	Hyper	0.00341959	0.00205219
cg21606490	chr1	107824950	107824952	0.241091	chr1	107824289	107825006	NA	NTNG1	NTNG1	CpG:_22_Island	0.0410347	Hyper	0.01007	0.0154238
cg12211867	chr1	107824963	107824965	0.218582	chr1	107824289	107825006	NA	NTNG1	NTNG1	CpG:_22_Island	0.043092	Hyper	0.0133889	0.0521487
cg26015416	chr1	107825004	107825006	0.25592	chr1	107824289	107825006	NA	NTNG1	NTNG1	CpG:_22_Shore_S	0.0556462	Hyper	0.00496296	0.122466
cg19378640	chr1	109457667	109457669	0.100928	chr1	109457667	109458559	C1orf194,KIAA1324	C1orf194	C1orf194	CpG:_48_Island	0.013261	Hyper	0.0532097	0.00484511
cg13932362	chr1	109457799	109457801	0.0188651	chr1	109457667	109458559	C1orf194,KIAA1324	C1orf194	C1orf194	CpG:_48_Island	0.00469271	Hyper	0.00739321	0.00843045
cg23599104	chr1	109457842	109457844	0.0398707	chr1	109457667	109458559	C1orf194,KIAA1324	C1orf194	C1orf194	CpG:_48_Island	0.00716946	Hyper	0.0286571	0.0334064
cg26045220	chr1	109457847	109457849	0.0425101	chr1	109457667	109458559	C1orf194,KIAA1324	C1orf194	C1orf194	CpG:_48_Island	0.00257702	Hyper	0.116869	0.065171
cg00009167	chr1	109457955	109457957	0.0390065	chr1	109457667	109458559	C1orf194,KIAA1324	C1orf194	C1orf194	CpG:_48_Island	0.00139117	Hyper	0.22916	0.0781209
cg09820792	chr1	109457962	109457964	0.0203715	chr1	109457667	109458559	C1orf194,KIAA1324	C1orf194	C1orf194	CpG:_48_Island	0.00347771	Hyper	0.00171372	0.0754942
cg27430662	chr1	109458230	109458232	0.0506336	chr1	109457667	109458559	C1orf194,KIAA1324	KIAA1324	KIAA1324	CpG:_48_Shore_S	0.00128651	Hyper	0.3112	0.251957
cg04994773	chr1	109458299	109458301	0.0381573	chr1	109457667	109458559	C1orf194,KIAA1324	KIAA1324	KIAA1324	CpG:_48_Shore_S	-0.00170917	Hyper	0.135164	0.238883
cg06059849	chr1	109458452	109458454	0.0488407	chr1	109457667	109458559	C1orf194,KIAA1324	KIAA1324	KIAA1324	CpG:_48_Shore_S	0.00239785	Hyper	0.182387	0.169031
cg03919114	chr1	109458506	109458508	0.17547	chr1	109457667	109458559	C1orf194,KIAA1324	KIAA1324	KIAA1324	CpG:_48_Shore_S	0.0131045	Hyper	0.0279929	0.166993
cg16797831	chr1	109458557	109458559	0.273433	chr1	109457667	109458559	C1orf194,KIAA1324	KIAA1324	KIAA1324	CpG:_48_Shore_S	0.0116306	Hyper	0.0559072	0.276886
cg14175690	chr1	119329160	119329162	0.17743	chr1	119329160	119330372	NA	TBX15	TBX15	CpG:_35_Shore_S	-0.000375444	Hypo	0.483199	0.00378278
cg10145246	chr1	119329406	119329408	0.257541	chr1	119329160	119330372	NA	TBX15	TBX15	CpG:_35_Shore_S,CpG:_84_Shore_N	-0.0202038	Hypo	0.00370141	0.00766793
cg04707332	chr1	119329540	119329542	0.478511	chr1	119329160	119330372	NA	TBX15	TBX15	CpG:_35_Shore_S,CpG:_84_Shore_N	-0.0133454	Hypo	0.0618057	0.0430611
cg21170796	chr1	119329686	119329688	0.236769	chr1	119329160	119330372	NA	TBX15	TBX15	CpG:_35_Shore_S,CpG:_84_Shore_N	-0.0158299	Hypo	0.0234209	0.0644578
cg06204711	chr1	119329946	119329948	0.154481	chr1	119329160	119330372	NA	TBX15	TBX15	CpG:_35_Shore_S,CpG:_84_Shore_N	-0.0187204	Hypo	0.0115828	0.197436
cg07820868	chr1	119330160	119330162	0.192156	chr1	119329160	119330372	NA	TBX15	TBX15	CpG:_35_Shore_S,CpG:_84_Shore_N	-0.0183873	Hypo	0.00446216	0.341418
cg15513743	chr1	119330210	119330212	0.166995	chr1	119329160	119330372	NA	TBX15	TBX15	CpG:_35_Shore_S,CpG:_84_Shore_N	0.00149931	Hyper	0.357029	0.546776
cg27517681	chr1	119330370	119330372	0.243814	chr1	119329160	119330372	NA	TBX15	TBX15	CpG:_35_Shore_S,CpG:_84_Shore_N	0.000697384	Hyper	0.463132	0.553605
cg14415885	chr1	119332644	119332646	0.0272128	chr1	119332644	119334449	TBX15	TBX15	TBX15	CpG:_19_Shore_N,CpG:_84_Shore_S	-0.000792627	Hypo	0.295619	0.00213132
cg21295088	chr1	119333147	119333149	0.10043	chr1	119332644	119334449	TBX15	TBX15	TBX15	CpG:_19_Shore_N,CpG:_84_Shore_S	0.00020699	Hypo	0.4786	8.7875e-07
cg03760839	chr1	119333240	119333242	0.406207	chr1	119332644	119334449	TBX15	TBX15	TBX15	CpG:_19_Shore_N,CpG:_84_Shore_S	-0.0190803	Hypo	0.0299297	2.09545e-08
cg24842086	chr1	119333379	119333381	0.205541	chr1	119332644	119334449	TBX15	TBX15	TBX15	CpG:_19_Shore_N,CpG:_84_Shore_S	-0.0209115	Hypo	0.0107729	1.27387e-10
cg14565725	chr1	119333566	119333568	0.326705	chr1	119332644	119334449	TBX15	TBX15	TBX15	CpG:_19_Island	-0.0228671	Hypo	0.0304923	1.30927e-10
cg24884142	chr1	119333578	119333580	0.270786	chr1	119332644	119334449	TBX15	TBX15	TBX15	CpG:_19_Island	-0.0279828	Hypo	0.00876542	4.07323e-10
cg07892597	chr1	119333615	119333617	0.44597	chr1	119332644	119334449	TBX15	TBX15	TBX15	CpG:_19_Island	-0.0139053	Hypo	0.0438742	2.84128e-09
cg10703826	chr1	119333638	119333640	0.209491	chr1	119332644	119334449	TBX15	TBX15	TBX15	CpG:_19_Island	-0.0372355	Hypo	0.0020724	5.73835e-09
cg05940231	chr1	119333711	119333713	0.298652	chr1	119332644	119334449	TBX15	NA	TBX15	CpG:_19_Island	-0.0172294	Hypo	0.0484758	1.13605e-07
cg25340966	chr1	119333717	119333719	0.177467	chr1	119332644	119334449	TBX15	NA	TBX15	CpG:_19_Island	-0.0390006	Hypo	0.00889488	2.24199e-07
cg26272623	chr1	119333842	119333844	0.464702	chr1	119332644	119334449	TBX15	NA	TBX15	CpG:_19_Shore_S,CpG:_84_Shore_S	-0.022563	Hypo	0.00512408	1.45516e-06
cg12664119	chr1	119333874	119333876	0.5611	chr1	119332644	119334449	TBX15	NA	TBX15	CpG:_19_Shore_S,CpG:_84_Shore_S	-0.0201886	Hypo	0.0306252	1.1874e-05
cg08942939	chr1	119334064	119334066	0.286607	chr1	119332644	119334449	TBX15	NA	TBX15	CpG:_19_Shore_S,CpG:_84_Shore_S	-0.0309732	Hypo	0.0062198	3.07317e-05
cg03942051	chr1	119334177	119334179	0.418342	chr1	119332644	119334449	TBX15	NA	TBX15	CpG:_19_Shore_S,CpG:_84_Shore_S	-0.0301915	Hypo	0.00207535	0.000209055
cg22820316	chr1	119334258	119334260	0.450093	chr1	119332644	119334449	TBX15	NA	TBX15	CpG:_19_Shore_S	-0.0338286	Hypo	0.0162871	0.00291646
cg02362103	chr1	119334295	119334297	0.344145	chr1	119332644	119334449	TBX15	NA	TBX15	CpG:_19_Shore_S	-0.0261172	Hypo	0.00902991	0.00885872
cg00466334	chr1	119334372	119334374	0.590462	chr1	119332644	119334449	TBX15	NA	TBX15	CpG:_19_Shore_S	-0.0255221	Hypo	0.0023558	0.0352239
cg23371746	chr1	119334447	119334449	0.393118	chr1	119332644	119334449	TBX15	NA	TBX15	CpG:_19_Shore_S	-0.0243313	Hypo	0.0118458	0.167923
cg03526459	chr1	145016563	145016565	0.150733	chr1	145016563	145017421	NA	NA	LOC728989	CpG:_19_Island	0.0354923	Hyper	0.00174487	0.0029085
cg16814483	chr1	145016697	145016699	0.0865456	chr1	145016563	145017421	NA	NA	LOC728989	CpG:_19_Island	0.0224965	Hyper	0.0117548	0.029067
cg02487331	chr1	145017090	145017092	0.188174	chr1	145016563	145017421	NA	NA	LOC728989	CpG:_71_Island	0.039747	Hyper	0.00251137	0.0946362
cg03229033	chr1	145017419	145017421	0.360798	chr1	145016563	145017421	NA	NA	LOC728989	CpG:_71_Island	0.0127681	Hyper	0.0790701	0.430803
cg15025200	chr1	150427860	150427862	0.246087	chr1	150427860	150428650	NA	NA	HRNR	CpG:_51_Shore_N	0.0396829	Hyper	0.0874862	0.00766793
cg23107878	chr1	150428020	150428022	0.501979	chr1	150427860	150428650	NA	NA	HRNR	CpG:_51_Island	0.0333495	Hyper	0.0370112	0.0107256
cg26320663	chr1	150428144	150428146	0.350429	chr1	150427860	150428650	NA	NA	HRNR	CpG:_51_Island	0.0440411	Hyper	0.0194546	0.0293227
cg09127314	chr1	150428306	150428308	0.357037	chr1	150427860	150428650	NA	NA	HRNR	CpG:_51_Island	0.0444791	Hyper	0.0472966	0.0685303
cg02754945	chr1	150428508	150428510	0.37116	chr1	150427860	150428650	NA	NA	HRNR	CpG:_51_Island	0.0386775	Hyper	0.0288687	0.106671
cg13498757	chr1	150428550	150428552	0.25043	chr1	150427860	150428650	NA	NA	HRNR	CpG:_51_Island	0.0532217	Hyper	0.0559878	0.180611
cg21280320	chr1	150428648	150428650	0.236335	chr1	150427860	150428650	NA	NA	HRNR	CpG:_51_Shore_S	0.0502198	Hyper	0.0198945	0.24958
cg16683920	chr1	152740967	152740969	0.112964	chr1	152740967	152741894	SHE,TDRD10	SHE	SHE	CpG:_192_Island	0.00627576	Hyper	0.0879179	0.00749741
cg16899920	chr1	152741141	152741143	0.0575132	chr1	152740967	152741894	SHE,TDRD10	SHE	SHE	CpG:_192_Island	0.00589094	Hyper	0.0174109	0.0107468
cg19970699	chr1	152741151	152741153	0.144142	chr1	152740967	152741894	SHE,TDRD10	NA	SHE	CpG:_192_Island	0.00534862	Hyper	0.194556	0.0303106
cg02856953	chr1	152741153	152741155	0.0718148	chr1	152740967	152741894	SHE,TDRD10	NA	SHE	CpG:_192_Island	0.00248583	Hyper	0.305016	0.0298409
cg25460143	chr1	152741423	152741425	0.037827	chr1	152740967	152741894	SHE,TDRD10	TDRD10	TDRD10	CpG:_192_Island	0.00574784	Hyper	0.00578938	0.0287789
cg05637536	chr1	152741691	152741693	0.223631	chr1	152740967	152741894	SHE,TDRD10	TDRD10	TDRD10	CpG:_192_Island	0.00510247	Hyper	0.309165	0.098622
cg02457680	chr1	152741762	152741764	0.0298639	chr1	152740967	152741894	SHE,TDRD10	TDRD10	TDRD10	CpG:_192_Island	0.00393249	Hyper	0.0524596	0.0846278
cg18081940	chr1	152741796	152741798	0.0614904	chr1	152740967	152741894	SHE,TDRD10	TDRD10	TDRD10	CpG:_192_Island	0.012977	Hyper	0.00153206	0.124558
cg19360104	chr1	152741892	152741894	0.333235	chr1	152740967	152741894	SHE,TDRD10	TDRD10	TDRD10	CpG:_192_Island	0.0060414	Hyper	0.23176	0.426038
cg08651894	chr1	153098858	153098860	0.798652	chr1	153098858	153099746	KCNN3	KCNN3	KCNN3	NA	-0.0184874	Hypo	0.00561761	0.00558111
cg16296829	chr1	153099158	153099160	0.67515	chr1	153098858	153099746	KCNN3	KCNN3	KCNN3	NA	-0.0269905	Hypo	0.00358729	0.0295419
cg18315680	chr1	153099740	153099742	0.718958	chr1	153098858	153099746	KCNN3	KCNN3	KCNN3	NA	-0.0245332	Hypo	0.00181947	0.211405
cg10503610	chr1	153099744	153099746	0.808697	chr1	153098858	153099746	KCNN3	KCNN3	KCNN3	NA	-0.00300022	Hypo	0.370536	0.5554
cg25200182	chr1	156386018	156386020	0.0923953	chr1	156386018	156386670	NA	NA	LOC646268	CpG:_20_Shore_N	0.00719854	Hyper	0.157779	0.00688442
cg20030310	chr1	156386112	156386114	0.0247237	chr1	156386018	156386670	NA	NA	LOC646268	CpG:_20_Island	0.00402351	Hyper	0.0959723	0.00685354
cg16018474	chr1	156386124	156386126	0.02103	chr1	156386018	156386670	NA	NA	LOC646268	CpG:_20_Island	0.00783664	Hyper	0.00324474	0.00851834
cg24298311	chr1	156386233	156386235	0.0488895	chr1	156386018	156386670	NA	NA	LOC646268	CpG:_20_Island	0.0080508	Hyper	0.00428304	0.0533737
cg18873957	chr1	156386296	156386298	0.0487402	chr1	156386018	156386670	NA	NA	LOC646268	CpG:_20_Island	0.00291217	Hyper	0.249067	0.183176
cg25302284	chr1	156386668	156386670	0.642571	chr1	156386018	156386670	NA	NA	LOC646268	CpG:_20_Shore_S	0.0218914	Hyper	0.00869118	0.150649
cg01448881	chr1	158350886	158350888	0.675488	chr1	158350886	158352206	ATP1A2	NA	ATP1A2	NA	-0.0442786	Hypo	0.000549271	0.000589271
cg13149890	chr1	158351021	158351023	0.545499	chr1	158350886	158352206	ATP1A2	NA	ATP1A2	NA	-0.0372555	Hypo	0.0170722	0.0139657
cg08390254	chr1	158351402	158351404	0.663484	chr1	158350886	158352206	ATP1A2	NA	ATP1A2	NA	-0.0322309	Hypo	0.047081	4.4265e-05
cg15487620	chr1	158351456	158351458	0.626296	chr1	158350886	158352206	ATP1A2	NA	ATP1A2	NA	-0.0277608	Hypo	0.0135638	8.75672e-05
cg09168997	chr1	158351755	158351757	0.659631	chr1	158350886	158352206	ATP1A2	NA	ATP1A2	NA	-0.0275095	Hypo	0.00686604	0.000373313
cg06210630	chr1	158352056	158352058	0.724996	chr1	158350886	158352206	ATP1A2	NA	ATP1A2	NA	-0.0292725	Hypo	0.0182856	0.00238539
cg07177379	chr1	158352119	158352121	0.814434	chr1	158350886	158352206	ATP1A2	NA	ATP1A2	NA	-0.0322278	Hypo	0.00212252	0.00685354
cg24437523	chr1	158352191	158352193	0.525662	chr1	158350886	158352206	ATP1A2	ATP1A2	ATP1A2	NA	-0.0245486	Hypo	0.00762545	0.0552626
cg20632887	chr1	158352204	158352206	0.606188	chr1	158350886	158352206	ATP1A2	ATP1A2	ATP1A2	NA	-0.026793	Hypo	0.00989513	0.157416
cg21101726	chr1	202390780	202390782	0.974944	chr1	202390780	202390782	NA	REN	REN	CpG:_61_Shelf_S	-0.0048972	Hypo	2.28496e-05	0.00696016
cg26825650	chr1	202449579	202449581	0.291932	chr1	202449579	202450279	GOLT1A	GOLT1A	GOLT1A	NA	0.00825944	Hyper	0.0651402	0.00228236
cg00165862	chr1	202449682	202449684	0.178969	chr1	202449579	202450279	GOLT1A	GOLT1A	GOLT1A	NA	0.0114388	Hyper	0.0332326	0.00378516
cg07011373	chr1	202449719	202449721	0.259896	chr1	202449579	202450279	GOLT1A	GOLT1A	GOLT1A	NA	0.0190655	Hyper	0.00140483	0.00824098
cg20867633	chr1	202449738	202449740	0.251343	chr1	202449579	202450279	GOLT1A	GOLT1A	GOLT1A	NA	0.0123456	Hyper	0.0132025	0.0591276
cg15962547	chr1	202449959	202449961	0.0622618	chr1	202449579	202450279	GOLT1A	NA	GOLT1A	NA	0.00023405	Hyper	0.471772	0.129864
cg05807885	chr1	202449977	202449979	0.0339385	chr1	202449579	202450279	GOLT1A	NA	GOLT1A	NA	0.00395091	Hyper	0.0753709	0.106315
cg02858402	chr1	202450141	202450143	0.0382558	chr1	202449579	202450279	GOLT1A	NA	GOLT1A	NA	0.00556008	Hyper	0.063473	0.140055
cg17906339	chr1	202450151	202450153	0.132246	chr1	202449579	202450279	GOLT1A	NA	GOLT1A	NA	0.00702745	Hyper	0.102289	0.188391
cg12210036	chr1	202450203	202450205	0.055621	chr1	202449579	202450279	GOLT1A	NA	GOLT1A	NA	0.0115967	Hyper	0.00419099	0.224624
cg20510272	chr1	202450225	202450227	0.25392	chr1	202449579	202450279	GOLT1A	NA	GOLT1A	NA	-0.000504798	Hyper	0.47958	0.552892
cg24798047	chr1	202450277	202450279	0.338139	chr1	202449579	202450279	GOLT1A	NA	GOLT1A	NA	0.00133088	Hyper	0.391961	0.492231
cg01421119	chr1	209622355	209622357	0.182709	chr1	209622355	209623200	LINC00467	NA	LINC00467	CpG:_42_Shore_N	0.047318	Hyper	0.00322882	0.000263251
cg05785348	chr1	209622451	209622453	0.0162257	chr1	209622355	209623200	LINC00467	NA	LINC00467	CpG:_42_Shore_N	0.00711948	Hyper	0.0194186	0.00234486
cg13466970	chr1	209622531	209622533	0.0050424	chr1	209622355	209623200	LINC00467	NA	LINC00467	CpG:_42_Shore_N	0.0012824	Hyper	0.0416057	0.00662861
cg19859980	chr1	209622562	209622564	0.0205914	chr1	209622355	209623200	LINC00467	NA	LINC00467	CpG:_42_Island	0.00226007	Hyper	0.0234771	0.0132741
cg06886207	chr1	209622590	209622592	0.012988	chr1	209622355	209623200	LINC00467	NA	LINC00467	CpG:_42_Island	0.000605662	Hyper	0.335714	0.0321568
cg26255011	chr1	209622605	209622607	0.0389705	chr1	209622355	209623200	LINC00467	NA	LINC00467	CpG:_42_Island	0.000488643	Hyper	0.376913	0.0258715
cg14286274	chr1	209622620	209622622	0.0331712	chr1	209622355	209623200	LINC00467	NA	LINC00467	CpG:_42_Island	0.00177116	Hyper	0.122897	0.0189742
cg22868409	chr1	209622812	209622814	0.0754943	chr1	209622355	209623200	LINC00467	LINC00467	LINC00467	CpG:_42_Island	0.00163469	Hyper	0.344661	0.0218112
cg13768174	chr1	209622839	209622841	0.0216717	chr1	209622355	209623200	LINC00467	LINC00467	LINC00467	CpG:_42_Island	0.00327388	Hyper	0.0171456	0.014724
cg09366861	chr1	209622908	209622910	0.0197062	chr1	209622355	209623200	LINC00467	LINC00467	LINC00467	CpG:_42_Island	0.0021456	Hyper	0.0480947	0.0407406
cg00567190	chr1	209623130	209623132	0.0668854	chr1	209622355	209623200	LINC00467	LINC00467	LINC00467	CpG:_42_Shore_S	0.0321145	Hyper	0.00359887	0.0627369
cg02756939	chr1	209623198	209623200	0.150147	chr1	209622355	209623200	LINC00467	LINC00467	LINC00467	CpG:_42_Shore_S	0.0283306	Hyper	0.0278645	0.223653
cg01631319	chr1	212224771	212224773	0.797027	chr1	212224771	212225827	NA	NA	PROX1	CpG:_40_Shore_N,CpG:_84_Shore_S	-0.0194745	Hypo	0.0658458	0.00663355
cg07204874	chr1	212224995	212224997	0.737567	chr1	212224771	212225827	NA	NA	PROX1	CpG:_40_Shore_N,CpG:_84_Shore_S	-0.0293881	Hypo	0.0129766	0.00963087
cg06268921	chr1	212225195	212225197	0.700163	chr1	212224771	212225827	NA	NA	PROX1	CpG:_40_Shore_N,CpG:_84_Shore_S	-0.0209076	Hypo	0.087753	0.0317897
cg23971069	chr1	212225308	212225310	0.481549	chr1	212224771	212225827	NA	NA	PROX1	CpG:_40_Shore_N,CpG:_84_Shore_S	-0.0122556	Hypo	0.0380741	0.0205388
cg10288510	chr1	212225349	212225351	0.589509	chr1	212224771	212225827	NA	NA	PROX1	CpG:_40_Island	-0.0163427	Hypo	0.0492665	0.0392539
cg18318878	chr1	212225659	212225661	0.370733	chr1	212224771	212225827	NA	NA	PROX1	CpG:_40_Island	-0.0150999	Hypo	0.0313355	0.0633611
cg06623935	chr1	212225753	212225755	0.326502	chr1	212224771	212225827	NA	NA	PROX1	CpG:_25_Shore_N,CpG:_40_Shore_S	-0.0214329	Hypo	0.0158991	0.112531
cg20692998	chr1	212225825	212225827	0.573408	chr1	212224771	212225827	NA	NA	PROX1	CpG:_17_Shore_N,CpG:_25_Shore_N,CpG:_40_Shore_S	-0.0166434	Hypo	0.143376	0.226039
cg01892980	chr1	219027133	219027135	0.0804112	chr1	219027133	219027558	2015-03-01	2015-03-01	2015-03-01	CpG:_67_Island	0.00665777	Hyper	0.0228324	0.00877682
cg02265318	chr1	219027161	219027163	0.143091	chr1	219027133	219027558	2015-03-01	2015-03-01	2015-03-01	CpG:_67_Island	0.0105275	Hyper	0.00644166	0.0227582
cg24374583	chr1	219027176	219027178	0.0212423	chr1	219027133	219027558	2015-03-01	2015-03-01	2015-03-01	CpG:_67_Island	0.00220829	Hyper	0.0748988	0.0853148
cg13986762	chr1	219027556	219027558	0.314905	chr1	219027133	219027558	2015-03-01	2015-03-01	2015-03-01	CpG:_67_Shore_S	0.0249912	Hyper	0.00288655	0.0983752
cg00419117	chr1	226428263	226428265	0.780225	chr1	226428263	226429133	NA	IBA57	IBA57	CpG:_24_Shore_N	-0.0729177	Hypo	0.001316	0.00118637
cg24846680	chr1	226428931	226428933	0.846098	chr1	226428263	226429133	NA	IBA57	IBA57	CpG:_24_Shore_N	-0.0477928	Hypo	0.00195851	0.0161459
cg01200585	chr1	226429065	226429067	0.732189	chr1	226428263	226429133	NA	IBA57	IBA57	CpG:_24_Island	-0.068213	Hypo	0.00451742	0.104086
cg18277682	chr1	226429131	226429133	0.80514	chr1	226428263	226429133	NA	IBA57	IBA57	CpG:_24_Island	-0.0284093	Hypo	0.0819326	0.310577
cg10167378	chr1	226823333	226823335	0.586689	chr1	226823333	226823413	NA	NA	RHOU	CpG:_2710_Island	-0.0949109	Hypo	0.0129428	0.0014212
cg16512390	chr1	226823336	226823338	0.603035	chr1	226823333	226823413	NA	NA	RHOU	CpG:_2710_Island	-0.0815596	Hypo	0.00805773	0.00499189
cg18025438	chr1	226823411	226823413	0.507331	chr1	226823333	226823413	NA	NA	RHOU	CpG:_2710_Island	-0.259338	Hypo	0.000108522	0.0190404
cg23959311	chr1	227472982	227472984	0.457632	chr1	227472982	227474141	RAB4A	NA	RAB4A	CpG:_70_Shore_N	0.0227951	Hyper	0.00605498	6.94316e-05
cg06646021	chr1	227473142	227473144	0.299132	chr1	227472982	227474141	RAB4A	NA	RAB4A	CpG:_70_Shore_N	0.0226269	Hyper	0.000695057	0.000407178
cg05463325	chr1	227473156	227473158	0.397098	chr1	227472982	227474141	RAB4A	NA	RAB4A	CpG:_70_Shore_N	0.0240651	Hyper	0.000301254	0.00736561
cg09850632	chr1	227473283	227473285	0.0394498	chr1	227472982	227474141	RAB4A	NA	RAB4A	CpG:_70_Island	0.00567734	Hyper	0.0296983	0.0912872
cg03301331	chr1	227473303	227473305	0.128943	chr1	227472982	227474141	RAB4A	NA	RAB4A	CpG:_70_Island	0.0025149	Hyper	0.367533	0.153
cg16909962	chr1	227473333	227473335	0.0676816	chr1	227472982	227474141	RAB4A	NA	RAB4A	CpG:_70_Island	0.00810408	Hyper	0.0326325	0.134383
cg05043431	chr1	227473556	227473558	0.0536107	chr1	227472982	227474141	RAB4A	RAB4A	RAB4A	CpG:_70_Island	0.00374833	Hyper	0.0197769	0.212457
cg14559881	chr1	227473699	227473701	0.0128134	chr1	227472982	227474141	RAB4A	RAB4A	RAB4A	CpG:_70_Island	0.000836462	Hyper	0.21158	0.358453
cg22431433	chr1	227473834	227473836	0.00422961	chr1	227472982	227474141	RAB4A	RAB4A	RAB4A	CpG:_70_Shore_S	0.000363956	Hyper	0.293951	0.372851
cg03825921	chr1	227474139	227474141	0.0265029	chr1	227472982	227474141	RAB4A	RAB4A	RAB4A	CpG:_70_Shore_S	0.00299476	Hyper	0.118258	0.346799
cg27543040	chr1	245869325	245869327	0.453756	chr1	245869325	245870312	NA	NA	OR13G1	CpG:_52_Shore_N	0.0606331	Hyper	0.00177548	6.78122e-05
cg02518135	chr1	245869361	245869363	0.463034	chr1	245869325	245870312	NA	NA	OR13G1	CpG:_52_Island	0.0508736	Hyper	0.00264905	0.00100516
cg25220063	chr1	245869396	245869398	0.331697	chr1	245869325	245870312	NA	NA	OR13G1	CpG:_52_Island	0.0253462	Hyper	0.0494253	0.00873043
cg25017620	chr1	245869424	245869426	0.270157	chr1	245869325	245870312	NA	NA	OR13G1	CpG:_52_Island	0.033054	Hyper	0.0347344	0.0159735
cg15829088	chr1	245869557	245869559	0.355911	chr1	245869325	245870312	NA	NA	OR13G1	CpG:_52_Island	0.051519	Hyper	0.00806342	0.0323863
cg25007722	chr1	245869655	245869657	0.547023	chr1	245869325	245870312	NA	NA	OR13G1	CpG:_52_Island	0.0253045	Hyper	0.0135862	0.10186
cg00318631	chr1	245869788	245869790	0.699498	chr1	245869325	245870312	NA	NA	OR13G1	CpG:_52_Shore_S	0.0528839	Hyper	0.0199539	0.216971
cg09674469	chr1	245870310	245870312	0.943007	chr1	245869325	245870312	NA	NA	OR13G1	CpG:_52_Shore_S	0.00335794	Hyper	0.194576	0.400521
cg23978242	chr10	520634	520636	0.258865	chr10	520634	521585	NA	DIP2C	DIP2C	CpG:_31_Shore_N	-0.0107213	Hypo	0.268755	0.00560385
cg16977735	chr10	520713	520715	0.505248	chr10	520634	521585	NA	DIP2C	DIP2C	CpG:_31_Island	-0.0171809	Hypo	0.0520526	0.00500294
cg00590260	chr10	520804	520806	0.499656	chr10	520634	521585	NA	DIP2C	DIP2C	CpG:_31_Island	-0.0251205	Hypo	0.0737133	0.00882029
cg27421267	chr10	520835	520837	0.659175	chr10	520634	521585	NA	DIP2C	DIP2C	CpG:_31_Island	-0.0283447	Hypo	0.0833486	0.0138022
cg00219169	chr10	520950	520952	0.474434	chr10	520634	521585	NA	DIP2C	DIP2C	CpG:_31_Island	-0.0280737	Hypo	0.0658447	0.0248691
cg09955645	chr10	521097	521099	0.489277	chr10	520634	521585	NA	DIP2C	DIP2C	CpG:_31_Island	-0.0231336	Hypo	0.0598374	0.0382313
cg26116937	chr10	521151	521153	0.427399	chr10	520634	521585	NA	DIP2C	DIP2C	CpG:_31_Shore_S	-0.0201746	Hypo	0.103126	0.0576005
cg27568360	chr10	521319	521321	0.477497	chr10	520634	521585	NA	DIP2C	DIP2C	CpG:_31_Shore_S	-0.0270585	Hypo	0.0213094	0.110213
cg06439603	chr10	521464	521466	0.370565	chr10	520634	521585	NA	DIP2C	DIP2C	CpG:_31_Shore_S	-0.0208385	Hypo	0.0271797	0.304002
cg14429526	chr10	521561	521563	0.59821	chr10	520634	521585	NA	DIP2C	DIP2C	CpG:_31_Shore_S	-0.0202796	Hyper	0.0294793	0.373294
cg25712088	chr10	521568	521570	0.585737	chr10	520634	521585	NA	DIP2C	DIP2C	CpG:_31_Shore_S	-0.0168987	Hyper	0.0617873	0.310527
cg20472384	chr10	521583	521585	0.827475	chr10	520634	521585	NA	DIP2C	DIP2C	CpG:_31_Shore_S	-0.00465833	Hyper	0.315384	0.247013
cg13454226	chr10	3813757	3813759	0.45012	chr10	3813757	3814688	NA	KLF6	KLF6	CpG:_19_Shore_N	-0.0261203	Hypo	0.000510698	0.000124171
cg23680451	chr10	3813789	3813791	0.583559	chr10	3813757	3814688	NA	KLF6	KLF6	CpG:_19_Island	-0.0249342	Hypo	0.00807302	0.00339321
cg06048750	chr10	3813843	3813845	0.544333	chr10	3813757	3814688	NA	KLF6	KLF6	CpG:_19_Island	-0.012367	Hypo	0.0303529	0.0146513
cg25749254	chr10	3813906	3813908	0.515902	chr10	3813757	3814688	NA	KLF6	KLF6	CpG:_19_Island	-0.010683	Hypo	0.0526945	0.0319022
cg26808618	chr10	3814015	3814017	0.634217	chr10	3813757	3814688	NA	KLF6	KLF6	CpG:_19_Island	-0.00814317	Hypo	0.239921	0.0511895
cg24003508	chr10	3814386	3814388	0.396174	chr10	3813757	3814688	NA	KLF6	KLF6	CpG:_19_Shore_S	-0.027631	Hypo	0.0118867	0.0759862
cg14174912	chr10	3814515	3814517	0.5554	chr10	3813757	3814688	NA	KLF6	KLF6	CpG:_19_Shore_S	-0.027486	Hypo	0.0112909	0.221392
cg08614871	chr10	3814554	3814556	0.414529	chr10	3813757	3814688	NA	KLF6	KLF6	CpG:_19_Shore_S	-0.0132618	Hypo	0.103999	0.395671
cg24287110	chr10	3814686	3814688	0.397841	chr10	3813757	3814688	NA	KLF6	KLF6	CpG:_19_Shore_S	-0.0201979	Hypo	0.0671079	0.473557
cg08531260	chr10	4220412	4220414	0.977377	chr10	4220412	4220753	NA	NA	KLF6	NA	-0.000774612	Hyper	0.320186	0.00882029
cg06832406	chr10	4220481	4220483	0.96945	chr10	4220412	4220753	NA	NA	KLF6	NA	0.00323737	Hyper	0.117266	0.00421185
cg12549908	chr10	4220566	4220568	0.950063	chr10	4220412	4220753	NA	NA	KLF6	NA	0.00852019	Hyper	0.0256005	0.00463574
cg06095631	chr10	4220706	4220708	0.980192	chr10	4220412	4220753	NA	NA	KLF6	NA	0.00468146	Hyper	0.0128355	0.0109787
cg01257654	chr10	4220744	4220746	0.965838	chr10	4220412	4220753	NA	NA	KLF6	NA	0.00475611	Hyper	0.034085	0.0356469
cg07910065	chr10	4220751	4220753	0.930615	chr10	4220412	4220753	NA	NA	KLF6	NA	0.018029	Hyper	0.000839087	0.0567687
cg20532937	chr10	13788990	13788992	0.583514	chr10	13788990	13789632	NA	FRMD4A	FRMD4A	NA	-0.00884455	Hypo	0.293345	0.000117824
cg05335944	chr10	13789015	13789017	0.800483	chr10	13788990	13789632	NA	FRMD4A	FRMD4A	NA	-0.0162767	Hypo	0.0525709	8.12657e-05
cg16485048	chr10	13789198	13789200	0.544472	chr10	13788990	13789632	NA	FRMD4A	FRMD4A	NA	-0.0107336	Hypo	0.241973	0.000148612
cg22923409	chr10	13789250	13789252	0.446633	chr10	13788990	13789632	NA	FRMD4A	FRMD4A	NA	-0.0259765	Hypo	0.00164794	0.000104851
cg19120064	chr10	13789290	13789292	0.342727	chr10	13788990	13789632	NA	FRMD4A	FRMD4A	NA	-0.0257708	Hypo	0.0135902	0.00172099
cg13707951	chr10	13789387	13789389	0.439187	chr10	13788990	13789632	NA	FRMD4A	FRMD4A	NA	-0.0307809	Hypo	0.00279379	0.0061235
cg00406392	chr10	13789410	13789412	0.228824	chr10	13788990	13789632	NA	FRMD4A	FRMD4A	NA	-0.0236891	Hypo	0.010361	0.0442027
cg04055819	chr10	13789607	13789609	0.161197	chr10	13788990	13789632	NA	FRMD4A	FRMD4A	NA	-0.0254357	Hypo	0.0476724	0.120738
cg20517614	chr10	13789630	13789632	0.175219	chr10	13788990	13789632	NA	FRMD4A	FRMD4A	NA	-0.0262478	Hypo	0.0118656	0.167994
cg04819048	chr10	14054553	14054555	0.929407	chr10	14054553	14054658	NA	FRMD4A	FRMD4A	NA	0.000631069	Hyper	0.435116	0.00745421
cg05163663	chr10	14054558	14054560	0.957108	chr10	14054553	14054658	NA	FRMD4A	FRMD4A	NA	0.0125741	Hyper	0.000196721	0.00379126
cg00551146	chr10	14054584	14054586	0.919659	chr10	14054553	14054658	NA	FRMD4A	FRMD4A	NA	0.0159	Hyper	0.00602013	0.0936529
cg01267150	chr10	14054656	14054658	0.864258	chr10	14054553	14054658	NA	FRMD4A	FRMD4A	NA	0.0136802	Hyper	0.0461221	0.261225
cg03127349	chr10	31141121	31141123	0.33389	chr10	31141121	31141123	NA	NA	ZNF438	NA	-0.0232059	Hypo	8.76887e-06	0.00382672
cg23513363	chr10	43138002	43138004	0.440827	chr10	43138002	43138918	NA	NA	FXYD4	CpG:_36_Shore_N	0.0151057	Hyper	0.0897726	7.63104e-05
cg16228323	chr10	43138248	43138250	0.0459639	chr10	43138002	43138918	NA	NA	FXYD4	CpG:_36_Island	0.00934555	Hyper	0.0116867	0.000103878
cg22962982	chr10	43138370	43138372	0.0583644	chr10	43138002	43138918	NA	NA	FXYD4	CpG:_36_Island	0.00543704	Hyper	0.0295752	0.000493636
cg10765471	chr10	43138434	43138436	0.0220036	chr10	43138002	43138918	NA	NA	FXYD4	CpG:_36_Island	0.0014341	Hyper	0.203129	0.00132588
cg03611868	chr10	43138608	43138610	0.0511561	chr10	43138002	43138918	NA	NA	FXYD4	CpG:_36_Island	0.00567139	Hyper	0.0699375	0.00105787
cg14769703	chr10	43138700	43138702	0.115971	chr10	43138002	43138918	NA	NA	FXYD4	CpG:_36_Shore_S	0.0208695	Hyper	0.000791441	0.00155564
cg02649698	chr10	43138859	43138861	0.733751	chr10	43138002	43138918	NA	NA	FXYD4	CpG:_36_Shore_S	0.0225664	Hyper	0.0205621	0.0259267
cg15526213	chr10	43138886	43138888	0.718701	chr10	43138002	43138918	NA	NA	FXYD4	CpG:_36_Shore_S	0.0123236	Hyper	0.0404521	0.0594309
cg10791696	chr10	43138916	43138918	0.46068	chr10	43138002	43138918	NA	NA	FXYD4	CpG:_36_Shore_S	0.0206703	Hyper	0.00220167	0.0881735
cg02569613	chr10	49993132	49993134	0.0209335	chr10	49993132	49993839	VSTM4	VSTM4	VSTM4	CpG:_59_Shore_N	0.00348269	Hyper	0.00830298	0.00521944
cg02980079	chr10	49993249	49993251	0.0244115	chr10	49993132	49993839	VSTM4	VSTM4	VSTM4	CpG:_59_Island	0.00355969	Hyper	0.00692877	0.0215791
cg21349674	chr10	49993374	49993376	0.0186848	chr10	49993132	49993839	VSTM4	VSTM4	VSTM4	CpG:_59_Island	-0.000195138	Hyper	0.435287	0.0741448
cg06365057	chr10	49993711	49993713	0.00826008	chr10	49993132	49993839	VSTM4	NA	VSTM4	CpG:_59_Island	0.00094468	Hyper	0.11759	0.0507399
cg24139737	chr10	49993713	49993715	0.0661819	chr10	49993132	49993839	VSTM4	NA	VSTM4	CpG:_59_Island	0.00744439	Hyper	0.0650905	0.0588435
cg06484553	chr10	49993830	49993832	0.410197	chr10	49993132	49993839	VSTM4	NA	VSTM4	CpG:_59_Shore_S	0.0111916	Hyper	0.0413619	0.0826914
cg23956385	chr10	49993834	49993836	0.348024	chr10	49993132	49993839	VSTM4	NA	VSTM4	CpG:_59_Shore_S	0.0126027	Hyper	0.00890558	0.129567
cg08427977	chr10	49993837	49993839	0.459731	chr10	49993132	49993839	VSTM4	NA	VSTM4	CpG:_59_Shore_S	0.00969672	Hyper	0.0778041	0.305699
cg23975355	chr10	51218088	51218090	0.957008	chr10	51218088	51218902	MSMB	NA	MSMB	NA	-0.00565617	Hypo	0.00844671	0.00336001
cg27607126	chr10	51218900	51218902	0.908156	chr10	51218088	51218902	MSMB	NA	MSMB	NA	-0.0182964	Hypo	5.35328e-05	0.123361
cg04943625	chr10	64248136	64248138	0.0388532	chr10	64248136	64249147	EGR2	EGR2	EGR2	CpG:_331_Island	0.00553013	Hyper	0.0149116	0.00977725
cg14435603	chr10	64248191	64248193	0.151158	chr10	64248136	64249147	EGR2	EGR2	EGR2	CpG:_331_Island	0.00806384	Hyper	0.165142	0.0109627
cg20744625	chr10	64248474	64248476	0.0419046	chr10	64248136	64249147	EGR2	EGR2	EGR2	CpG:_331_Island	0.00206861	Hyper	0.239519	0.0108322
cg09011742	chr10	64248744	64248746	0.017756	chr10	64248136	64249147	EGR2	EGR2	EGR2	CpG:_331_Island	0.00385427	Hyper	0.00192145	0.00834814
cg22903908	chr10	64248924	64248926	0.221226	chr10	64248136	64249147	EGR2	EGR2	EGR2	CpG:_331_Shore_S	0.0136797	Hyper	0.0277959	0.0651847
cg20600845	chr10	64248944	64248946	0.233952	chr10	64248136	64249147	EGR2	NA	EGR2	CpG:_331_Shore_S	0.0135668	Hyper	0.0291328	0.119148
cg10601026	chr10	64249145	64249147	0.808831	chr10	64248136	64249147	EGR2	NA	EGR2	CpG:_331_Shore_S	0.0221063	Hyper	0.0186927	0.195967
cg19988181	chr10	73148990	73148992	0.792064	chr10	73148990	73149855	C10orf105	C10orf105,CDH23	CDH23	NA	-0.0144508	Hypo	0.0840755	4.37633e-07
cg08734090	chr10	73149519	73149521	0.731352	chr10	73148990	73149855	C10orf105	C10orf105,CDH23	CDH23	NA	-0.0338732	Hypo	0.000429819	4.99776e-07
cg20390554	chr10	73149701	73149703	0.901991	chr10	73148990	73149855	C10orf105	C10orf105,CDH23	CDH23	NA	-0.0149495	Hypo	0.00110033	2.47621e-05
cg09637449	chr10	73149759	73149761	0.862937	chr10	73148990	73149855	C10orf105	C10orf105,CDH23	CDH23	NA	-0.0174769	Hypo	0.00497446	0.00052494
cg03456651	chr10	73149838	73149840	0.802663	chr10	73148990	73149855	C10orf105	C10orf105,CDH23	CDH23	NA	-0.026847	Hypo	0.00146139	0.00373424
cg18668540	chr10	73149853	73149855	0.921171	chr10	73148990	73149855	C10orf105	C10orf105,CDH23	CDH23	NA	-0.0200272	Hypo	0.000368223	0.0379552
cg08863620	chr10	88126747	88126749	0.536245	chr10	88126747	88127534	NA	NA	GRID1	CpG:_65_Island	0.022443	Hyper	0.000449879	0.00834242
cg26422151	chr10	88126928	88126930	0.337402	chr10	88126747	88127534	NA	NA	GRID1	CpG:_65_Island	0.0148645	Hyper	0.0219772	0.102389
cg07322936	chr10	88127187	88127189	0.017931	chr10	88126747	88127534	NA	NA	GRID1	CpG:_65_Island	0.000251685	Hyper	0.431301	0.188171
cg06256944	chr10	88127266	88127268	0.0268702	chr10	88126747	88127534	NA	NA	GRID1	CpG:_65_Island	0.00465817	Hyper	0.0253742	0.1451
cg06895675	chr10	88127532	88127534	0.938535	chr10	88126747	88127534	NA	NA	GRID1	CpG:_65_Shore_S	0.00702391	Hyper	0.0389341	0.248281
cg11776930	chr10	88417379	88417381	0.467109	chr10	88417379	88418410	LDB3	NA	LDB3	NA	0.0118551	Hyper	0.17449	0.00318381
cg09138865	chr10	88417414	88417416	0.490856	chr10	88417379	88418410	LDB3	NA	LDB3	NA	0.0111223	Hyper	0.11126	0.00184043
cg00458754	chr10	88417792	88417794	0.406999	chr10	88417379	88418410	LDB3	NA	LDB3	NA	0.0349958	Hyper	0.017526	0.00241813
cg17120273	chr10	88418005	88418007	0.568942	chr10	88417379	88418410	LDB3	NA	LDB3	NA	0.0195895	Hyper	0.129082	0.00708878
cg19286437	chr10	88418096	88418098	0.533933	chr10	88417379	88418410	LDB3	NA	LDB3	NA	0.0259052	Hyper	0.0320741	0.00852356
cg22715761	chr10	88418126	88418128	0.653648	chr10	88417379	88418410	LDB3	NA	LDB3	NA	0.0190833	Hyper	0.0657881	0.0192761
cg14651079	chr10	88418156	88418158	0.589414	chr10	88417379	88418410	LDB3	NA	LDB3	NA	0.0225056	Hyper	0.205205	0.0297177
cg21343189	chr10	88418201	88418203	0.541742	chr10	88417379	88418410	LDB3	LDB3	LDB3	NA	0.00970158	Hyper	0.100526	0.0286441
cg14281922	chr10	88418207	88418209	0.570324	chr10	88417379	88418410	LDB3	LDB3	LDB3	NA	0.0250771	Hyper	0.0576153	0.0363529
cg18286285	chr10	88418226	88418228	0.505974	chr10	88417379	88418410	LDB3	LDB3	LDB3	NA	0.0200196	Hyper	0.0363528	0.0552011
cg08300860	chr10	88418236	88418238	0.651553	chr10	88417379	88418410	LDB3	LDB3	LDB3	NA	0.0207274	Hyper	0.0453617	0.09536
cg26338757	chr10	88418274	88418276	0.5022	chr10	88417379	88418410	LDB3	LDB3	LDB3	NA	0.0169379	Hyper	0.0168117	0.143664
cg12008118	chr10	88418408	88418410	0.566745	chr10	88417379	88418410	LDB3	LDB3	LDB3	NA	0.0154745	Hyper	0.0568938	0.278155
cg13669465	chr10	99195332	99195334	0.0175801	chr10	99195332	99196293	EXOSC1,ZDHHC16	EXOSC1	EXOSC1	CpG:_60_Shore_N	3.47684e-05	Hyper	0.48652	0.00835828
cg06296107	chr10	99195534	99195536	0.0124114	chr10	99195332	99196293	EXOSC1,ZDHHC16	EXOSC1	EXOSC1	CpG:_60_Island	0.00309334	Hyper	0.00404063	0.00592911
cg07903316	chr10	99195738	99195740	0.17088	chr10	99195332	99196293	EXOSC1,ZDHHC16	EXOSC1	EXOSC1	CpG:_60_Island	0.000968504	Hyper	0.407549	0.0290411
cg18296227	chr10	99195763	99195765	0.00449081	chr10	99195332	99196293	EXOSC1,ZDHHC16	NA	EXOSC1	CpG:_60_Island	-8.80861e-05	Hyper	0.429046	0.0232913
cg17052375	chr10	99195769	99195771	0.00266854	chr10	99195332	99196293	EXOSC1,ZDHHC16	NA	EXOSC1	CpG:_60_Island	0.000445051	Hyper	0.100175	0.0155433
cg23426747	chr10	99195869	99195871	0.0327757	chr10	99195332	99196293	EXOSC1,ZDHHC16	NA	ZDHHC16	CpG:_60_Island	-0.00046835	Hyper	0.354727	0.0207858
cg06655560	chr10	99195910	99195912	0.258384	chr10	99195332	99196293	EXOSC1,ZDHHC16	NA	ZDHHC16	CpG:_60_Island	0.00842636	Hyper	0.0138373	0.0122989
cg10820675	chr10	99195940	99195942	0.0373286	chr10	99195332	99196293	EXOSC1,ZDHHC16	ZDHHC16	ZDHHC16	CpG:_60_Island	0.00599325	Hyper	0.000122171	0.0374704
cg23685149	chr10	99195943	99195945	0.00498818	chr10	99195332	99196293	EXOSC1,ZDHHC16	ZDHHC16	ZDHHC16	CpG:_60_Island	0.000506559	Hyper	0.20608	0.267606
cg09881021	chr10	99195955	99195957	0.0337903	chr10	99195332	99196293	EXOSC1,ZDHHC16	ZDHHC16	ZDHHC16	CpG:_60_Island	0.000643736	Hyper	0.368949	0.278394
cg14481481	chr10	99195965	99195967	0.00691638	chr10	99195332	99196293	EXOSC1,ZDHHC16	ZDHHC16	ZDHHC16	CpG:_60_Island	0.000731378	Hyper	0.123035	0.257965
cg00537477	chr10	99196002	99196004	0.0296873	chr10	99195332	99196293	EXOSC1,ZDHHC16	ZDHHC16	ZDHHC16	CpG:_60_Island	0.000641795	Hyper	0.354487	0.295264
cg26321476	chr10	99196183	99196185	0.0278638	chr10	99195332	99196293	EXOSC1,ZDHHC16	ZDHHC16	ZDHHC16	CpG:_60_Island	0.00201217	Hyper	0.0901799	0.263364
cg05663101	chr10	99196291	99196293	0.024992	chr10	99195332	99196293	EXOSC1,ZDHHC16	ZDHHC16	ZDHHC16	CpG:_60_Shore_S	0.00447243	Hyper	0.0905126	0.320114
cg22752023	chr10	100164924	100164926	0.264929	chr10	100164924	100165551	PYROXD2	PYROXD2	PYROXD2	NA	-0.0133671	Hypo	0.0118189	0.00830704
cg07931714	chr10	100164951	100164953	0.251529	chr10	100164924	100165551	PYROXD2	PYROXD2	PYROXD2	NA	-0.018825	Hypo	0.00385028	0.0290304
cg26618903	chr10	100165068	100165070	0.255627	chr10	100164924	100165551	PYROXD2	NA	PYROXD2	NA	-0.0197342	Hypo	0.00317832	0.112192
cg03852570	chr10	100165095	100165097	0.417515	chr10	100164924	100165551	PYROXD2	NA	PYROXD2	NA	-0.00825447	Hypo	0.11422	0.300945
cg11185188	chr10	100165225	100165227	0.820138	chr10	100164924	100165551	PYROXD2	NA	PYROXD2	NA	-0.0107926	Hypo	0.0767669	0.353084
cg22905282	chr10	100165529	100165531	0.453745	chr10	100164924	100165551	PYROXD2	NA	HPS1	NA	-0.00440105	Hypo	0.172948	0.378423
cg11203827	chr10	100165549	100165551	0.872012	chr10	100164924	100165551	PYROXD2	NA	HPS1	NA	0.000311599	Hypo	0.487467	0.41428
cg05200540	chr10	103975842	103975844	0.123491	chr10	103975842	103976727	ELOVL3	NA	ELOVL3	CpG:_40_Island	0.00897117	Hyper	0.102578	0.00417351
cg24362923	chr10	103975850	103975852	0.104647	chr10	103975842	103976727	ELOVL3	NA	ELOVL3	CpG:_40_Island	0.00888539	Hyper	0.0236324	0.0054195
cg01479818	chr10	103976001	103976003	0.0359193	chr10	103975842	103976727	ELOVL3	NA	ELOVL3	CpG:_40_Island	0.00234983	Hyper	0.169256	0.0141702
cg11459006	chr10	103976036	103976038	0.0186422	chr10	103975842	103976727	ELOVL3	NA	ELOVL3	CpG:_40_Island	0.000435967	Hyper	0.400966	0.0144391
cg15724773	chr10	103976113	103976115	0.017276	chr10	103975842	103976727	ELOVL3	NA	ELOVL3	CpG:_40_Island	0.00427486	Hyper	0.000923674	0.00906666
cg13447927	chr10	103976117	103976119	0.0101527	chr10	103975842	103976727	ELOVL3	NA	ELOVL3	CpG:_40_Island	0.00186176	Hyper	0.0331935	0.0856114
cg05391011	chr10	103976234	103976236	0.0521161	chr10	103975842	103976727	ELOVL3	ELOVL3	ELOVL3	CpG:_40_Island	-0.00216681	Hyper	0.247336	0.144393
cg18288462	chr10	103976257	103976259	0.309014	chr10	103975842	103976727	ELOVL3	ELOVL3	ELOVL3	CpG:_40_Shore_S	0.00544557	Hyper	0.300518	0.0849689
cg18390025	chr10	103976725	103976727	0.800074	chr10	103975842	103976727	ELOVL3	ELOVL3	ELOVL3	CpG:_40_Shore_S	0.0508629	Hyper	0.0007126	0.0524256
cg18159463	chr10	104200472	104200474	0.0100847	chr10	104200472	104201752	C10orf95,LOC100505761	C10orf95,LOC100505761	LOC100505761	CpG:_118_Island	0.000999898	Hyper	0.281927	0.00985183
cg06443918	chr10	104200681	104200683	0.0264308	chr10	104200472	104201752	C10orf95,LOC100505761	C10orf95,LOC100505761	LOC100505761	CpG:_118_Island	-0.00160637	Hyper	0.236267	0.00380967
cg02040734	chr10	104200970	104200972	0.0382793	chr10	104200472	104201752	C10orf95,LOC100505761	C10orf95,LOC100505761	LOC100505761	CpG:_118_Island	0.00430005	Hyper	0.050247	0.0010192
cg13977486	chr10	104201285	104201287	0.397543	chr10	104200472	104201752	C10orf95,LOC100505761	C10orf95,LOC100505761	LOC100505761	CpG:_118_Shore_S	0.014548	Hyper	0.025665	0.00199277
cg15541611	chr10	104201308	104201310	0.443441	chr10	104200472	104201752	C10orf95,LOC100505761	LOC100505761	LOC100505761	CpG:_118_Shore_S	0.0149317	Hyper	0.00848772	0.00522231
cg02507296	chr10	104201317	104201319	0.479491	chr10	104200472	104201752	C10orf95,LOC100505761	LOC100505761	LOC100505761	CpG:_118_Shore_S	0.00804856	Hyper	0.084583	0.0218258
cg19018709	chr10	104201377	104201379	0.481267	chr10	104200472	104201752	C10orf95,LOC100505761	LOC100505761	LOC100505761	CpG:_118_Shore_S	0.00931416	Hyper	0.124554	0.029726
cg04703950	chr10	104201413	104201415	0.747949	chr10	104200472	104201752	C10orf95,LOC100505761	LOC100505761	LOC100505761	CpG:_118_Shore_S	0.02965	Hyper	0.00115916	0.0335194
cg19694241	chr10	104201477	104201479	0.518902	chr10	104200472	104201752	C10orf95,LOC100505761	LOC100505761	LOC100505761	CpG:_118_Shore_S	0.0139346	Hyper	0.0367888	0.184497
cg01275830	chr10	104201738	104201740	0.81032	chr10	104200472	104201752	C10orf95	LOC100505761	LOC100505761	CpG:_118_Shore_S	0.00874894	Hyper	0.162099	0.282439
cg12290779	chr10	104201750	104201752	0.80655	chr10	104200472	104201752	C10orf95	LOC100505761	LOC100505761	CpG:_118_Shore_S	0.012488	Hyper	0.0668148	0.291902
cg12662887	chr10	105333909	105333911	0.914961	chr10	105333909	105334798	NA	NEURL	NEURL	CpG:_133_Shore_N	0.0126358	Hyper	0.0224588	0.00100932
cg16311536	chr10	105334163	105334165	0.323864	chr10	105333909	105334798	NA	NEURL	NEURL	CpG:_133_Island	0.0218412	Hyper	0.00934091	0.00300656
cg03422944	chr10	105334712	105334714	0.413387	chr10	105333909	105334798	NA	NEURL	NEURL	CpG:_133_Island	0.0196327	Hyper	0.0149647	0.0256984
cg17426192	chr10	105334736	105334738	0.26267	chr10	105333909	105334798	NA	NEURL	NEURL	CpG:_133_Island	0.0127935	Hyper	0.0363561	0.0678508
cg26550162	chr10	105334787	105334789	0.374092	chr10	105333909	105334798	NA	NEURL	NEURL	CpG:_133_Island	0.01621	Hyper	0.00816643	0.114412
cg20386580	chr10	105334796	105334798	0.471342	chr10	105333909	105334798	NA	NEURL	NEURL	CpG:_133_Island	0.0201751	Hyper	0.0139685	0.271775
cg11276172	chr10	106083683	106083685	0.924295	chr10	106083683	106084157	ITPRIP	ITPRIP	ITPRIP	CpG:_88_Shelf_N	0.00125705	Hypo	0.418799	0.00730189
cg22882506	chr10	106083707	106083709	0.71321	chr10	106083683	106084157	ITPRIP	ITPRIP	ITPRIP	CpG:_88_Shelf_N	-0.0114549	Hypo	0.0598824	0.00396502
cg23387597	chr10	106083767	106083769	0.894937	chr10	106083683	106084157	ITPRIP	ITPRIP	ITPRIP	CpG:_88_Shelf_N	-0.0114249	Hypo	0.0706814	0.00635094
cg03640944	chr10	106083808	106083810	0.773244	chr10	106083683	106084157	ITPRIP	ITPRIP	ITPRIP	CpG:_88_Shelf_N	-0.0111581	Hypo	0.0806112	0.00923273
cg04935278	chr10	106083819	106083821	0.674289	chr10	106083683	106084157	ITPRIP	ITPRIP	ITPRIP	CpG:_88_Shelf_N	-0.017084	Hypo	0.0371115	0.0121514
cg11943820	chr10	106084050	106084052	0.929508	chr10	106083683	106084157	ITPRIP	ITPRIP	ITPRIP	CpG:_88_Shelf_N	-0.0150625	Hypo	0.000680866	0.0147235
cg19251161	chr10	106084155	106084157	0.855341	chr10	106083683	106084157	ITPRIP	ITPRIP	ITPRIP	CpG:_88_Shelf_N	-0.0116888	Hypo	0.0172749	0.141004
cg13637321	chr10	111975209	111975211	0.0694809	chr10	111975209	111976113	MXI1	MXI1	MXI1	CpG:_68_Shore_N	0.00855871	Hyper	0.00450413	0.00502282
cg23222201	chr10	111975250	111975252	0.418887	chr10	111975209	111976113	MXI1	MXI1	MXI1	CpG:_68_Shore_N	0.0485085	Hyper	0.000972813	0.0284816
cg17465063	chr10	111975553	111975555	0.0121819	chr10	111975209	111976113	MXI1	MXI1	MXI1	CpG:_68_Island	0.000137195	Hyper	0.444766	0.166539
cg04181181	chr10	111976018	111976020	0.00548053	chr10	111975209	111976113	MXI1	MXI1	MXI1	CpG:_68_Island	0.000162454	Hyper	0.39574	0.132335
cg17670539	chr10	111976059	111976061	0.0167806	chr10	111975209	111976113	MXI1	MXI1	MXI1	CpG:_68_Island	0.000951579	Hyper	0.236371	0.0965314
cg08069263	chr10	111976111	111976113	0.0100602	chr10	111975209	111976113	MXI1	MXI1	MXI1	CpG:_68_Island	0.00285285	Hyper	0.00127728	0.069283
cg11936643	chr10	116276400	116276402	0.4357	chr10	116276400	116277240	ABLIM1	ABLIM1	ABLIM1	NA	0.0102983	Hyper	0.16591	0.00619185
cg22698604	chr10	116276491	116276493	0.0872558	chr10	116276400	116277240	ABLIM1	ABLIM1	ABLIM1	NA	0.00394884	Hyper	0.235894	0.00662861
cg10078639	chr10	116276575	116276577	0.21568	chr10	116276400	116277240	ABLIM1	ABLIM1	ABLIM1	NA	0.0139295	Hyper	0.00926678	0.00587425
cg23661183	chr10	116276582	116276584	0.0651213	chr10	116276400	116277240	ABLIM1	ABLIM1	ABLIM1	NA	0.00576543	Hyper	0.151943	0.0234101
cg01449818	chr10	116276594	116276596	0.131003	chr10	116276400	116277240	ABLIM1	ABLIM1	ABLIM1	NA	0.00866537	Hyper	0.154322	0.0252248
cg27008230	chr10	116276612	116276614	0.18646	chr10	116276400	116277240	ABLIM1	ABLIM1	ABLIM1	NA	0.00719523	Hyper	0.145823	0.0266472
cg16721977	chr10	116276830	116276832	0.190546	chr10	116276400	116277240	ABLIM1	ABLIM1	ABLIM1	NA	0.0225609	Hyper	0.066296	0.0277862
cg17662387	chr10	116276869	116276871	0.299937	chr10	116276400	116277240	ABLIM1	ABLIM1	ABLIM1	NA	0.0411506	Hyper	0.00681868	0.0398935
cg00454770	chr10	116276963	116276965	0.400634	chr10	116276400	116277240	ABLIM1	ABLIM1	ABLIM1	NA	0.0319406	Hyper	0.0266439	0.128112
cg14608903	chr10	116277238	116277240	0.713102	chr10	116276400	116277240	ABLIM1	ABLIM1	ABLIM1	NA	0.0242039	Hyper	0.0251793	0.216374
cg06423949	chr10	130720890	130720892	0.870498	chr10	130720890	130721412	NA	NA	MGMT	NA	0.00343327	Hyper	0.315641	0.00830511
cg14240060	chr10	130720938	130720940	0.594985	chr10	130720890	130721412	NA	NA	MGMT	NA	0.0148059	Hyper	0.0781689	0.00608214
cg12737938	chr10	130721098	130721100	0.387721	chr10	130720890	130721412	NA	NA	MGMT	NA	0.0276693	Hyper	0.00172871	0.0086876
cg26135388	chr10	130721151	130721153	0.456248	chr10	130720890	130721412	NA	NA	MGMT	NA	0.00600285	Hyper	0.229785	0.0670061
cg11290182	chr10	130721262	130721264	0.615205	chr10	130720890	130721412	NA	NA	MGMT	NA	0.0355766	Hyper	8.19515e-05	0.0720744
cg18650219	chr10	130721373	130721375	0.668342	chr10	130720890	130721412	NA	NA	MGMT	NA	0.00794113	Hyper	0.235254	0.558627
cg02220418	chr10	130721410	130721412	0.889108	chr10	130720890	130721412	NA	NA	MGMT	NA	-0.00161585	Hypo	0.405904	0.406105
cg02330106	chr10	131154829	131154831	0.654504	chr10	131154829	131155787	MGMT	NA	MGMT	CpG:_75_Shore_N	0.00016207	Hyper	0.494139	0.00655159
cg12575438	chr10	131154835	131154837	0.866885	chr10	131154829	131155787	MGMT	NA	MGMT	CpG:_75_Shore_N	0.000697081	Hyper	0.465998	0.00487985
cg02022136	chr10	131155048	131155050	0.206142	chr10	131154829	131155787	MGMT	NA	MGMT	CpG:_75_Island	0.0225547	Hyper	0.0893821	0.00353896
cg23998405	chr10	131155056	131155058	0.105187	chr10	131154829	131155787	MGMT	NA	MGMT	CpG:_75_Island	0.0232221	Hyper	0.0197524	0.00505741
cg01341123	chr10	131155060	131155062	0.251306	chr10	131154829	131155787	MGMT	NA	MGMT	CpG:_75_Island	0.02832	Hyper	0.00439717	0.0133147
cg25946389	chr10	131155062	131155064	0.259835	chr10	131154829	131155787	MGMT	NA	MGMT	CpG:_75_Island	0.0172229	Hyper	0.0774411	0.0524256
cg14194875	chr10	131155126	131155128	0.0963622	chr10	131154829	131155787	MGMT	NA	MGMT	CpG:_75_Island	0.0205965	Hyper	0.0470915	0.0719705
cg00618725	chr10	131155148	131155150	0.0657674	chr10	131154829	131155787	MGMT	NA	MGMT	CpG:_75_Island	0.0120355	Hyper	0.166616	0.108186
cg12434587	chr10	131155198	131155200	0.0288943	chr10	131154829	131155787	MGMT	NA	MGMT	CpG:_75_Island	0.0160703	Hyper	0.0837861	0.117887
cg16215402	chr10	131155394	131155396	0.0661028	chr10	131154829	131155787	MGMT	NA	MGMT	CpG:_75_Island	0.00346034	Hyper	0.134274	0.149546
cg18026026	chr10	131155400	131155402	0.0145167	chr10	131154829	131155787	MGMT	NA	MGMT	CpG:_75_Island	0.0041379	Hyper	0.0333514	0.168995
cg05068430	chr10	131155405	131155407	0.0126747	chr10	131154829	131155787	MGMT	NA	MGMT	CpG:_75_Island	0.00113803	Hyper	0.283216	0.251667
cg19706602	chr10	131155424	131155426	0.0283385	chr10	131154829	131155787	MGMT	NA	MGMT	CpG:_75_Island	0.0025563	Hyper	0.154605	0.245953
cg02802904	chr10	131155459	131155461	0.0119985	chr10	131154829	131155787	MGMT	MGMT	MGMT	CpG:_75_Island	0.00529271	Hyper	0.141149	0.268933
cg12981137	chr10	131155564	131155566	0.112812	chr10	131154829	131155787	MGMT	MGMT	MGMT	CpG:_75_Island	0.00986699	Hyper	0.168998	0.299686
cg02941816	chr10	131155685	131155687	0.134777	chr10	131154829	131155787	MGMT	MGMT	MGMT	CpG:_75_Island	0.0149702	Hyper	0.078156	0.321541
cg26201213	chr10	131155785	131155787	0.618355	chr10	131154829	131155787	MGMT	MGMT	MGMT	CpG:_75_Shore_S	0.00873094	Hyper	0.235108	0.423162
cg23911808	chr10	133699643	133699645	0.0612101	chr10	133699643	133700583	NA	NA	BNIP3	CpG:_95_Shore_N	0.0094505	Hyper	0.00988551	0.00300656
cg11518184	chr10	133699786	133699788	0.0370353	chr10	133699643	133700583	NA	NA	BNIP3	CpG:_95_Island	0.00597163	Hyper	0.00231595	0.0161752
cg11689407	chr10	133700010	133700012	0.0461617	chr10	133699643	133700583	NA	NA	BNIP3	CpG:_95_Island	0.00344997	Hyper	0.056863	0.084967
cg05807485	chr10	133700430	133700432	0.0164179	chr10	133699643	133700583	NA	NA	BNIP3	CpG:_95_Island	0.00082844	Hyper	0.247001	0.157169
cg16447865	chr10	133700533	133700535	0.0406206	chr10	133699643	133700583	NA	NA	BNIP3	CpG:_95_Island	0.00424573	Hyper	0.0108479	0.153465
cg21526572	chr10	133700581	133700583	0.0609012	chr10	133699643	133700583	NA	NA	BNIP3	CpG:_95_Island	0.00943936	Hyper	0.0245154	0.298022
cg15126733	chr11	552187	552189	0.921931	chr11	552187	552548	C11orf35,RASSF7	RASSF7	RASSF7	CpG:_115_Shore_S	-0.0166871	Hypo	0.000136742	0.00467409
cg14896003	chr11	552365	552367	0.896489	chr11	552187	552548	C11orf35,RASSF7	RASSF7	RASSF7	CpG:_115_Shore_S	-0.0116019	Hypo	0.0148688	0.121042
cg21106505	chr11	552546	552548	0.931564	chr11	552187	552548	C11orf35,RASSF7	RASSF7	RASSF7	CpG:_115_Shore_S	-0.00393344	Hypo	0.0383406	0.247054
cg04650653	chr11	1847476	1847478	0.69387	chr11	1847476	1849465	LSP1	LSP1	LSP1	CpG:_45_Shore_N	0.0342857	Hyper	0.0372632	0.00685001
cg03286387	chr11	1847625	1847627	0.504591	chr11	1847476	1849465	LSP1	LSP1	LSP1	CpG:_45_Shore_N	0.0329215	Hyper	0.00667132	0.000992119
cg17501754	chr11	1848274	1848276	0.839199	chr11	1847476	1849465	LSP1	LSP1	LSP1	CpG:_45_Shore_N	0.0189863	Hyper	0.00658629	9.56515e-05
cg27261733	chr11	1848447	1848449	0.314431	chr11	1847476	1849465	LSP1	LSP1	LSP1	CpG:_45_Shore_N	0.0263276	Hyper	0.0122997	0.000582234
cg08276062	chr11	1848507	1848509	0.49823	chr11	1847476	1849465	LSP1	LSP1	LSP1	CpG:_45_Shore_N	0.0404731	Hyper	0.0185683	0.00425135
cg05443390	chr11	1848522	1848524	0.427218	chr11	1847476	1849465	LSP1	LSP1	LSP1	CpG:_45_Shore_N	0.0156372	Hyper	0.0835191	0.0117833
cg24552015	chr11	1848613	1848615	0.458448	chr11	1847476	1849465	LSP1	LSP1	LSP1	CpG:_45_Island	0.00769212	Hyper	0.0756179	0.0172544
cg09989681	chr11	1848618	1848620	0.415045	chr11	1847476	1849465	LSP1	LSP1	LSP1	CpG:_45_Island	0.0107185	Hyper	0.0298285	0.0257429
cg20331155	chr11	1848649	1848651	0.234297	chr11	1847476	1849465	LSP1	LSP1	LSP1	CpG:_45_Island	0.0202373	Hyper	0.0179954	0.050875
cg21529477	chr11	1848667	1848669	0.268544	chr11	1847476	1849465	LSP1	LSP1	LSP1	CpG:_45_Island	0.00891186	Hyper	0.162141	0.105192
cg22043296	chr11	1848714	1848716	0.227425	chr11	1847476	1849465	LSP1	LSP1	LSP1	CpG:_45_Island	0.0128015	Hyper	0.0635067	0.114412
cg26897904	chr11	1848717	1848719	0.326582	chr11	1847476	1849465	LSP1	LSP1	LSP1	CpG:_45_Island	0.00891663	Hyper	0.141377	0.155712
cg26868156	chr11	1848755	1848757	0.395394	chr11	1847476	1849465	LSP1	LSP1	LSP1	CpG:_45_Island	0.00947484	Hyper	0.0661556	0.17301
cg15079934	chr11	1848882	1848884	0.670897	chr11	1847476	1849465	LSP1	LSP1	LSP1	CpG:_45_Island	0.0222175	Hyper	0.0588573	0.229036
cg08756594	chr11	1848967	1848969	0.370719	chr11	1847476	1849465	LSP1	LSP1	LSP1	CpG:_45_Island	0.0164147	Hyper	0.0203341	0.30618
cg24024833	chr11	1849183	1849185	0.431596	chr11	1847476	1849465	LSP1	LSP1	LSP1	CpG:_45_Shore_S	0.0035797	Hyper	0.240181	0.437237
cg09762533	chr11	1849463	1849465	0.96284	chr11	1847476	1849465	LSP1	LSP1	LSP1	CpG:_45_Shore_S	-0.00135495	Hyper	0.296441	0.4572
cg16082503	chr11	5573477	5573479	0.970879	chr11	5573477	5574985	TRIM6,TRIM6-TRIM34	NA	TRIM6	NA	-0.00470986	Hyper	0.0542973	4.04023e-05
cg00375457	chr11	5573848	5573850	0.33377	chr11	5573477	5574985	TRIM6,TRIM6-TRIM34	NA	TRIM6	NA	0.0981283	Hyper	0.00156368	1.64122e-07
cg16542322	chr11	5573863	5573865	0.408445	chr11	5573477	5574985	TRIM6,TRIM6-TRIM34	NA	TRIM6	NA	0.0715894	Hyper	0.00395608	3.44311e-06
cg17706456	chr11	5573942	5573944	0.140606	chr11	5573477	5574985	TRIM6,TRIM6-TRIM34	TRIM6	TRIM6	NA	0.0843045	Hyper	0.00480059	3.34207e-05
cg19872996	chr11	5574278	5574280	0.106539	chr11	5573477	5574985	TRIM6,TRIM6-TRIM34	TRIM6	TRIM6	NA	0.0838721	Hyper	0.00241409	0.000440915
cg14275946	chr11	5574315	5574317	0.115724	chr11	5573477	5574985	TRIM6,TRIM6-TRIM34	TRIM6	TRIM6	NA	0.0423264	Hyper	0.0175006	0.00489569
cg14304349	chr11	5574387	5574389	0.0936426	chr11	5573477	5574985	TRIM6,TRIM6-TRIM34	TRIM6	TRIM6	NA	0.0734757	Hyper	0.00934153	0.0146753
cg06653507	chr11	5574494	5574496	0.148438	chr11	5573477	5574985	TRIM6,TRIM6-TRIM34	TRIM6,TRIM6-TRIM34	TRIM6-TRIM34	NA	0.0933277	Hyper	0.00521672	0.0521487
cg22133704	chr11	5574501	5574503	0.121214	chr11	5573477	5574985	TRIM6,TRIM6-TRIM34	TRIM6,TRIM6-TRIM34	TRIM6-TRIM34	NA	0.0928566	Hyper	0.00605601	0.170401
cg15742496	chr11	5574983	5574985	0.908827	chr11	5573477	5574985	TRIM6,TRIM6-TRIM34	TRIM6,TRIM6-TRIM34	TRIM6-TRIM34	NA	0.00305422	Hyper	0.27774	0.444161
cg19567594	chr11	10671750	10671752	0.406794	chr11	10671750	10672741	MRVI1	MRVI1	MRVI1	NA	-0.016142	Hypo	0.00351005	0.00577476
cg11077681	chr11	10671763	10671765	0.399144	chr11	10671750	10672741	MRVI1	MRVI1	MRVI1	NA	-0.00699371	Hypo	0.16054	0.0304068
cg04968127	chr11	10671788	10671790	0.502467	chr11	10671750	10672741	MRVI1	MRVI1	MRVI1	NA	-0.0102637	Hypo	0.0417962	0.034009
cg15283950	chr11	10671792	10671794	0.432525	chr11	10671750	10672741	MRVI1	MRVI1	MRVI1	NA	-0.00737604	Hypo	0.0915524	0.0581522
cg16014606	chr11	10671796	10671798	0.464467	chr11	10671750	10672741	MRVI1	MRVI1	MRVI1	NA	-0.0115307	Hypo	0.0676075	0.0756233
cg24541550	chr11	10671935	10671937	0.42971	chr11	10671750	10672741	MRVI1	MRVI1	MRVI1	NA	-0.00893643	Hypo	0.0478708	0.104965
cg06885583	chr11	10672020	10672022	0.487348	chr11	10671750	10672741	MRVI1	MRVI1	MRVI1	NA	-0.00199276	Hypo	0.307554	0.153992
cg15505860	chr11	10672146	10672148	0.326216	chr11	10671750	10672741	MRVI1	NA	MRVI1	NA	0.00613645	Hypo	0.340585	0.19038
cg24365867	chr11	10672170	10672172	0.377913	chr11	10671750	10672741	MRVI1	NA	MRVI1	NA	-0.0102522	Hypo	0.00822844	0.148954
cg02871021	chr11	10672290	10672292	0.570053	chr11	10671750	10672741	MRVI1	NA	MRVI1	NA	-0.0178856	Hypo	0.00998896	0.307008
cg11828741	chr11	10672342	10672344	0.884649	chr11	10671750	10672741	MRVI1	NA	MRVI1	NA	-0.00262584	Hypo	0.367674	0.574339
cg06595154	chr11	10672739	10672741	0.800798	chr11	10671750	10672741	MRVI1	NA	MRVI1	NA	-0.00448824	Hyper	0.293734	0.502322
cg06938878	chr11	15050939	15050941	0.829253	chr11	15050939	15052555	CALCB	NA	CALCB	CpG:_69_Shore_N	0.0306555	Hyper	0.0280625	0.00558624
cg01616682	chr11	15051592	15051594	0.0870613	chr11	15050939	15052555	CALCB	NA	CALCB	CpG:_69_Island	0.0206016	Hyper	0.00825558	4.1968e-05
cg26608883	chr11	15051599	15051601	0.032831	chr11	15050939	15052555	CALCB	NA	CALCB	CpG:_69_Island	0.018227	Hyper	0.0678476	0.000243632
cg02907374	chr11	15051603	15051605	0.0248393	chr11	15050939	15052555	CALCB	NA	CALCB	CpG:_69_Island	0.0174381	Hyper	0.0717355	0.000410291
cg08896945	chr11	15051643	15051645	0.0654229	chr11	15050939	15052555	CALCB	NA	CALCB	CpG:_69_Island	0.0133217	Hyper	0.0258766	0.000642669
cg19768241	chr11	15051645	15051647	0.04644	chr11	15050939	15052555	CALCB	NA	CALCB	CpG:_69_Island	0.0124621	Hyper	0.0424112	0.00185791
cg23558842	chr11	15051753	15051755	0.029935	chr11	15050939	15052555	CALCB	CALCB	CALCB	CpG:_69_Island	0.00952514	Hyper	0.0394866	0.00373626
cg19199711	chr11	15052117	15052119	0.0492301	chr11	15050939	15052555	CALCB	CALCB	CALCB	CpG:_69_Island	0.0124456	Hyper	0.00415735	0.0259158
cg09929831	chr11	15052160	15052162	0.0433477	chr11	15050939	15052555	CALCB	CALCB	CALCB	CpG:_69_Island	0.00989079	Hyper	0.105889	0.101255
cg22536580	chr11	15052397	15052399	0.0758901	chr11	15050939	15052555	CALCB	CALCB	CALCB	CpG:_69_Island	0.00844761	Hyper	0.0779877	0.121204
cg25372278	chr11	15052553	15052555	0.0751681	chr11	15050939	15052555	CALCB	CALCB	CALCB	CpG:_69_Shore_S	0.0161504	Hyper	0.000638685	0.155462
cg06535308	chr11	17454268	17454270	0.0478799	chr11	17454268	17455529	ABCC8	ABCC8	ABCC8	CpG:_98_Island	0.00218278	Hyper	0.19806	0.00422146
cg24740587	chr11	17454383	17454385	0.0199837	chr11	17454268	17455529	ABCC8	ABCC8	ABCC8	CpG:_98_Island	0.000928692	Hyper	0.24615	0.00422146
cg11981631	chr11	17454542	17454544	0.0107074	chr11	17454268	17455529	ABCC8	ABCC8	ABCC8	CpG:_98_Island	0.000892924	Hyper	0.147073	0.00834814
cg10469152	chr11	17454811	17454813	0.130224	chr11	17454268	17455529	ABCC8	ABCC8	ABCC8	CpG:_98_Island	0.00398119	Hyper	0.0732997	0.00964367
cg13851843	chr11	17454904	17454906	0.0912303	chr11	17454268	17455529	ABCC8	ABCC8	ABCC8	CpG:_98_Island	0.00136294	Hyper	0.347866	0.0151155
cg04674590	chr11	17454994	17454996	0.0292318	chr11	17454268	17455529	ABCC8	ABCC8	ABCC8	CpG:_98_Island	0.00112652	Hyper	0.221607	0.0118225
cg03790908	chr11	17455089	17455091	0.0163292	chr11	17454268	17455529	ABCC8	NA	ABCC8	CpG:_98_Island	0.00128884	Hyper	0.084432	0.0109627
cg22240472	chr11	17455092	17455094	0.0412827	chr11	17454268	17455529	ABCC8	NA	ABCC8	CpG:_98_Island	0.00358829	Hyper	0.00422029	0.0158536
cg03181582	chr11	17455105	17455107	0.034306	chr11	17454268	17455529	ABCC8	NA	ABCC8	CpG:_98_Island	0.00191649	Hyper	0.0921823	0.069437
cg18097532	chr11	17455116	17455118	0.0349113	chr11	17454268	17455529	ABCC8	NA	ABCC8	CpG:_98_Island	0.00544763	Hyper	0.0116376	0.088333
cg17381377	chr11	17455176	17455178	0.0263605	chr11	17454268	17455529	ABCC8	NA	ABCC8	CpG:_98_Island	0.00561407	Hyper	0.00392291	0.191977
cg00289429	chr11	17455194	17455196	0.0789558	chr11	17454268	17455529	ABCC8	NA	ABCC8	CpG:_98_Island	0.00356806	Hyper	0.0980586	0.445577
cg13185308	chr11	17455394	17455396	0.601461	chr11	17454268	17455529	ABCC8	NA	ABCC8	CpG:_98_Shore_S	-0.000413089	Hyper	0.48634	0.600356
cg15683950	chr11	17455527	17455529	0.786417	chr11	17454268	17455529	ABCC8	NA	ABCC8	CpG:_98_Shore_S	0.000691301	Hypo	0.477452	0.515787
cg07093428	chr11	18390075	18390077	0.876521	chr11	18390075	18390931	LDHC	NA	LDHC	NA	-0.0327599	Hypo	0.0195265	0.00749741
cg19767548	chr11	18390129	18390131	0.901948	chr11	18390075	18390931	LDHC	NA	LDHC	NA	-0.0510987	Hypo	0.00419291	0.0213555
cg14332815	chr11	18390139	18390141	0.856315	chr11	18390075	18390931	LDHC	NA	LDHC	NA	-0.0424302	Hypo	0.0197564	0.0858121
cg11821245	chr11	18390258	18390260	0.535367	chr11	18390075	18390931	LDHC	NA	LDHC	NA	-0.0319739	Hypo	0.0787938	0.16183
cg14259717	chr11	18390307	18390309	0.407261	chr11	18390075	18390931	LDHC	NA	LDHC	NA	-0.00092289	Hypo	0.476543	0.206434
cg08418111	chr11	18390320	18390322	0.518974	chr11	18390075	18390931	LDHC	NA	LDHC	NA	0.00160205	Hypo	0.455916	0.166393
cg05740244	chr11	18390590	18390592	0.793724	chr11	18390075	18390931	LDHC	LDHC	LDHC	NA	-0.0722057	Hypo	0.0186698	0.114988
cg07415359	chr11	18390929	18390931	0.886394	chr11	18390075	18390931	LDHC	LDHC	LDHC	NA	-0.0338692	Hypo	0.0264575	0.219921
cg09118558	chr11	20089216	20089218	0.294035	chr11	20089216	20089500	NA	NAV2	NAV2	NA	-0.00898081	Hypo	0.108839	6.2696e-06
cg12711760	chr11	20089498	20089500	0.5075	chr11	20089216	20089500	NA	NAV2	NAV2	NA	-0.032924	Hypo	7.04293e-10	2.92675e-06
cg08199056	chr11	31782180	31782182	0.551756	chr11	31782180	31784617	NA	PAX6	PAX6	CpG:_81_Shore_N	-0.0130367	Hypo	0.14798	0.00924856
cg11827910	chr11	31782331	31782333	0.622691	chr11	31782180	31784617	NA	PAX6	PAX6	CpG:_81_Island	0.00152918	Hypo	0.459335	0.00996187
cg20014398	chr11	31782367	31782369	0.620648	chr11	31782180	31784617	NA	PAX6	PAX6	CpG:_81_Island	-0.0250157	Hypo	0.0126709	0.0053675
cg11128216	chr11	31782408	31782410	0.593486	chr11	31782180	31784617	NA	PAX6	PAX6	CpG:_81_Island	-0.0190379	Hypo	0.0147002	0.0192608
cg22982368	chr11	31782544	31782546	0.379741	chr11	31782180	31784617	NA	PAX6	PAX6	CpG:_81_Island	-0.0225934	Hypo	0.00585689	0.0537726
cg11469061	chr11	31782996	31782998	0.298317	chr11	31782180	31784617	NA	PAX6	PAX6	CpG:_81_Island	-0.0168488	Hypo	0.0285238	0.0353153
cg09537620	chr11	31783149	31783151	0.417649	chr11	31782180	31784617	NA	PAX6	PAX6	CpG:_81_Island	-0.0110019	Hypo	0.056584	0.0696489
cg18372607	chr11	31783659	31783661	0.576181	chr11	31782180	31784617	NA	PAX6	PAX6	CpG:_28_Shore_N,CpG:_81_Shore_S	-0.0106209	Hypo	0.0144665	0.000326244
cg08784129	chr11	31783954	31783956	0.47339	chr11	31782180	31784617	NA	PAX6	PAX6	CpG:_28_Shore_N,CpG:_81_Shore_S	-0.017653	Hypo	0.022057	0.00135705
cg09382096	chr11	31784168	31784170	0.345518	chr11	31782180	31784617	NA	PAX6	PAX6	CpG:_28_Shore_N,CpG:_81_Shore_S	-0.0142544	Hypo	0.00809325	0.00395399
cg18082638	chr11	31784332	31784334	0.428145	chr11	31782180	31784617	NA	PAX6	PAX6	CpG:_28_Island	-0.012154	Hypo	0.0615239	0.0297524
cg07124117	chr11	31784350	31784352	0.43462	chr11	31782180	31784617	NA	PAX6	PAX6	CpG:_28_Island	-0.015945	Hypo	0.0874119	0.045584
cg13596833	chr11	31784474	31784476	0.300853	chr11	31782180	31784617	NA	PAX6	PAX6	CpG:_28_Island	-0.0120958	Hypo	0.0984858	0.0604409
cg22557091	chr11	31784495	31784497	0.227069	chr11	31782180	31784617	NA	PAX6	PAX6	CpG:_28_Island	-0.0111079	Hypo	0.0990561	0.0744665
cg04504066	chr11	31784573	31784575	0.291892	chr11	31782180	31784617	NA	PAX6	PAX6	CpG:_28_Shore_S,CpG:_81_Shore_S	-0.0175633	Hypo	0.00222199	0.0896927
cg14439629	chr11	31784615	31784617	0.460299	chr11	31782180	31784617	NA	PAX6	PAX6	CpG:_28_Shore_S,CpG:_81_Shore_S	-0.00988407	Hypo	0.0252542	0.3115
cg13028700	chr11	31792829	31792831	0.386957	chr11	31792829	31793827	DKFZp686K1684	PAX6	PAX6	CpG:_464_Island	-0.0115112	Hypo	0.119841	0.00105772
cg02642123	chr11	31792909	31792911	0.513458	chr11	31792829	31793827	DKFZp686K1684	PAX6	PAX6	CpG:_464_Island	-0.0260514	Hypo	0.00451583	0.00125369
cg01904410	chr11	31793248	31793250	0.469656	chr11	31792829	31793827	DKFZp686K1684	PAX6	PAX6	CpG:_464_Island	-0.0205168	Hypo	0.0116459	0.0114246
cg11162118	chr11	31793679	31793681	0.591798	chr11	31792829	31793827	DKFZp686K1684	PAX6	PAX6	CpG:_464_Island	-0.0235342	Hypo	0.0277567	0.0574375
cg14443953	chr11	31793699	31793701	0.509584	chr11	31792829	31793827	DKFZp686K1684	PAX6	PAX6	CpG:_464_Island	-0.0256833	Hypo	0.00380867	0.103806
cg20528093	chr11	31793719	31793721	0.581762	chr11	31792829	31793827	DKFZp686K1684	PAX6	PAX6	CpG:_464_Island	-0.0170862	Hypo	0.0503807	0.250702
cg00060304	chr11	31793812	31793814	0.13474	chr11	31792829	31793827	DKFZp686K1684	PAX6	PAX6	CpG:_464_Island	-0.0106135	Hypo	0.0683656	0.330989
cg23933618	chr11	31793825	31793827	0.138468	chr11	31792829	31793827	DKFZp686K1684	PAX6	PAX6	CpG:_464_Island	-0.00752758	Hypo	0.148393	0.413132
cg18265608	chr11	44043942	44043944	0.179487	chr11	44043942	44044834	ACCS	NA	ACCS	CpG:_63_Shore_N	0.0398307	Hyper	0.00169577	0.000952364
cg09339476	chr11	44043971	44043973	0.00694563	chr11	44043942	44044834	ACCS	NA	ACCS	CpG:_63_Shore_N	0.000192194	Hyper	0.422435	0.00851174
cg20240860	chr11	44043998	44044000	0.0480941	chr11	44043942	44044834	ACCS	NA	ACCS	CpG:_63_Shore_N	0.00879554	Hyper	0.00609954	0.00619036
cg12867237	chr11	44044115	44044117	0.192297	chr11	44043942	44044834	ACCS	NA	ACCS	CpG:_63_Island	0.00790543	Hyper	0.0852411	0.027277
cg12287025	chr11	44044180	44044182	0.00910664	chr11	44043942	44044834	ACCS	NA	ACCS	CpG:_63_Island	0.000630763	Hyper	0.296556	0.0379662
cg11200965	chr11	44044191	44044193	0.0218278	chr11	44043942	44044834	ACCS	NA	ACCS	CpG:_63_Island	6.19525e-05	Hyper	0.477752	0.0329603
cg16963683	chr11	44044259	44044261	0.0142413	chr11	44043942	44044834	ACCS	NA	ACCS	CpG:_63_Island	0.000395169	Hyper	0.343176	0.0230849
cg03856109	chr11	44044287	44044289	0.0894997	chr11	44043942	44044834	ACCS	NA	ACCS	CpG:_63_Island	0.00221569	Hyper	0.314632	0.0172975
cg10598066	chr11	44044383	44044385	0.0141711	chr11	44043942	44044834	ACCS	ACCS	ACCS	CpG:_63_Island	-0.000440089	Hyper	0.327076	0.0125867
cg16512570	chr11	44044442	44044444	0.010436	chr11	44043942	44044834	ACCS	ACCS	ACCS	CpG:_63_Island	0.00237084	Hyper	0.000410639	0.00561632
cg08632680	chr11	44044643	44044645	0.0191644	chr11	44043942	44044834	ACCS	ACCS	ACCS	CpG:_63_Island	0.00125668	Hyper	0.0787015	0.0875627
cg15894661	chr11	44044699	44044701	0.0315381	chr11	44043942	44044834	ACCS	ACCS	ACCS	CpG:_63_Island	0.00603364	Hyper	0.0345767	0.109348
cg00452199	chr11	44044832	44044834	0.179759	chr11	44043942	44044834	ACCS	ACCS	ACCS	CpG:_63_Shore_S	0.0269216	Hyper	0.0123365	0.169994
cg24331312	chr11	44928408	44928410	0.0115064	chr11	44928408	44929795	TP53I11	TP53I11	TP53I11	CpG:_170_Island	0.000849774	Hyper	0.226457	0.00165248
cg15081119	chr11	44928463	44928465	0.0506765	chr11	44928408	44929795	TP53I11	TP53I11	TP53I11	CpG:_170_Island	0.000603938	Hyper	0.39834	0.00147974
cg07301180	chr11	44928469	44928471	0.0132014	chr11	44928408	44929795	TP53I11	TP53I11	TP53I11	CpG:_170_Island	0.00252918	Hyper	0.0238014	0.000180394
cg22623062	chr11	44928868	44928870	0.0262797	chr11	44928408	44929795	TP53I11	TP53I11	TP53I11	CpG:_170_Island	-0.000147482	Hyper	0.466831	0.000132629
cg25840649	chr11	44929149	44929151	0.0803698	chr11	44928408	44929795	TP53I11	TP53I11	TP53I11	CpG:_170_Island	0.00154042	Hyper	0.330113	7.1264e-05
cg24862514	chr11	44929247	44929249	0.159243	chr11	44928408	44929795	TP53I11	TP53I11	TP53I11	CpG:_170_Island	0.0178293	Hyper	0.00372056	4.63027e-05
cg16997203	chr11	44929254	44929256	0.120574	chr11	44928408	44929795	TP53I11	TP53I11	TP53I11	CpG:_170_Island	0.0181527	Hyper	0.00721076	0.000436514
cg18132007	chr11	44929259	44929261	0.206479	chr11	44928408	44929795	TP53I11	TP53I11	TP53I11	CpG:_170_Island	0.0135913	Hyper	0.00536451	0.00257831
cg12198913	chr11	44929293	44929295	0.135568	chr11	44928408	44929795	TP53I11	TP53I11	TP53I11	CpG:_170_Shore_S	0.00897362	Hyper	0.0208189	0.0138022
cg03802998	chr11	44929319	44929321	0.170657	chr11	44928408	44929795	TP53I11	TP53I11	TP53I11	CpG:_170_Shore_S	0.00841563	Hyper	0.0448916	0.0354165
cg17046322	chr11	44929366	44929368	0.233016	chr11	44928408	44929795	TP53I11	TP53I11	TP53I11	CpG:_170_Shore_S	0.0076037	Hyper	0.0823867	0.0596876
cg10313633	chr11	44929465	44929467	0.628691	chr11	44928408	44929795	TP53I11	NA	TP53I11	CpG:_170_Shore_S	0.0190623	Hyper	0.0103654	0.0784288
cg19808323	chr11	44929546	44929548	0.903232	chr11	44928408	44929795	TP53I11	NA	TP53I11	CpG:_170_Shore_S	0.0145479	Hyper	0.00227397	0.184513
cg04745100	chr11	44929685	44929687	0.91341	chr11	44928408	44929795	TP53I11	NA	TP53I11	CpG:_170_Shore_S	0.0006714	Hyper	0.449715	0.525155
cg06757048	chr11	44929793	44929795	0.985393	chr11	44928408	44929795	TP53I11	NA	TP53I11	CpG:_170_Shore_S	0.000286537	Hyper	0.389749	0.491442
cg19126615	chr11	47246763	47246765	0.635429	chr11	47246763	47247804	MADD	NR1H3	NR1H3	CpG:_66_Shore_N	0.0136978	Hyper	0.045223	0.000717291
cg25885803	chr11	47246856	47246858	0.39418	chr11	47246763	47247804	MADD	NR1H3	NR1H3	CpG:_66_Shore_N	0.0102635	Hyper	0.0180386	0.00333493
cg26365553	chr11	47247188	47247190	0.284522	chr11	47246763	47247804	MADD	NA	NR1H3	CpG:_66_Shore_N	0.0132472	Hyper	0.0852257	0.0337969
cg23844623	chr11	47247305	47247307	0.0248123	chr11	47246763	47247804	MADD	NA	NR1H3	CpG:_66_Shore_N	0.00678749	Hyper	0.000441138	0.0458089
cg24251890	chr11	47247400	47247402	0.0844503	chr11	47246763	47247804	MADD	NA	MADD	CpG:_66_Shore_N	0.00553865	Hyper	0.0330582	0.19394
cg16479173	chr11	47247434	47247436	0.11316	chr11	47246763	47247804	MADD	NA	MADD	CpG:_66_Shore_N	0.00795103	Hyper	0.232937	0.288002
cg11031937	chr11	47247457	47247459	0.0252898	chr11	47246763	47247804	MADD	NA	MADD	CpG:_66_Shore_N	0.00611818	Hyper	0.0183523	0.29736
cg12123211	chr11	47247468	47247470	0.0538612	chr11	47246763	47247804	MADD	NA	MADD	CpG:_66_Shore_N	0.00941269	Hyper	0.0100754	0.417991
cg14178696	chr11	47247613	47247615	0.0151418	chr11	47246763	47247804	MADD	MADD	MADD	CpG:_66_Shore_N	-0.000417601	Hyper	0.329908	0.651282
cg11928684	chr11	47247802	47247804	0.0544881	chr11	47246763	47247804	MADD	MADD	MADD	CpG:_66_Island	-0.00182669	Hyper	0.240796	0.583412
cg09232068	chr11	47620866	47620868	0.00444559	chr11	47620866	47621798	MTCH2	NA	MTCH2	CpG:_75_Island	-0.000153295	Hyper	0.391046	0.00935054
cg12612340	chr11	47620905	47620907	0.0341483	chr11	47620866	47621798	MTCH2	NA	MTCH2	CpG:_75_Island	0.00244337	Hyper	0.045564	0.00444621
cg17839278	chr11	47620950	47620952	0.0243286	chr11	47620866	47621798	MTCH2	NA	MTCH2	CpG:_75_Shore_S	0.000540675	Hyper	0.352656	0.00752609
cg13932606	chr11	47621083	47621085	0.0131687	chr11	47620866	47621798	MTCH2	NA	MTCH2	CpG:_75_Shore_S	0.00236044	Hyper	0.115536	0.00373626
cg07304015	chr11	47621796	47621798	0.860031	chr11	47620866	47621798	MTCH2	NA	MTCH2	CpG:_75_Shore_S	0.0318542	Hyper	4.67741e-06	0.00252937
cg11414415	chr11	56826215	56826217	0.973814	chr11	56826215	56826260	NA	TNKS1BP1	TNKS1BP1	NA	-0.00258839	Hypo	0.0416916	0.00460276
cg14342106	chr11	56826221	56826223	0.978953	chr11	56826215	56826260	NA	TNKS1BP1	TNKS1BP1	NA	-0.00368693	Hypo	0.000525341	0.00752609
cg09330078	chr11	56826258	56826260	0.88021	chr11	56826215	56826260	NA	TNKS1BP1	TNKS1BP1	NA	-0.0159687	Hypo	0.00347739	0.106502
cg18101140	chr11	66898576	66898578	0.680047	chr11	66898576	66899139	CLCF1	LOC100130987	LOC100130987	CpG:_105_Shore_S	-0.0309317	Hypo	0.00267671	0.00537947
cg11169848	chr11	66898605	66898607	0.824192	chr11	66898576	66899139	CLCF1	LOC100130987	LOC100130987	CpG:_105_Shore_S	-0.029498	Hypo	0.00220618	0.0404058
cg10346364	chr11	66898843	66898845	0.880007	chr11	66898576	66899139	CLCF1	LOC100130987	LOC100130987	CpG:_105_Shore_S	-0.012847	Hypo	0.012917	0.26739
cg04494051	chr11	66899137	66899139	0.702793	chr11	66898576	66899139	CLCF1	LOC100130987	LOC100130987	CpG:_105_Shore_S	-0.00633265	Hyper	0.165464	0.484781
cg25135322	chr11	67106728	67106730	0.333876	chr11	67106728	67107553	GSTP1	NA	GSTP1	CpG:_96_Shore_N	0.0263963	Hyper	0.0113686	0.00421422
cg23725454	chr11	67106770	67106772	0.460323	chr11	67106728	67107553	GSTP1	NA	GSTP1	CpG:_96_Shore_N	0.0354497	Hyper	0.00841752	0.0155257
cg25866895	chr11	67106901	67106903	0.526757	chr11	67106728	67107553	GSTP1	NA	GSTP1	CpG:_96_Shore_N	0.0235397	Hyper	0.0159394	0.0433241
cg08925882	chr11	67107066	67107068	0.86753	chr11	67106728	67107553	GSTP1	NA	GSTP1	CpG:_96_Shore_N	0.00820006	Hyper	0.144442	0.0841753
cg05244766	chr11	67107074	67107076	0.906886	chr11	67106728	67107553	GSTP1	NA	GSTP1	CpG:_96_Shore_N	0.00092581	Hyper	0.434784	0.0944215
cg14921275	chr11	67107086	67107088	0.671753	chr11	67106728	67107553	GSTP1	NA	GSTP1	CpG:_96_Shore_N	0.0189816	Hyper	0.0294936	0.0760189
cg09657136	chr11	67107238	67107240	0.347866	chr11	67106728	67107553	GSTP1	NA	GSTP1	CpG:_96_Shore_N	0.0176479	Hyper	0.0123297	0.179773
cg02659086	chr11	67107551	67107553	0.0185485	chr11	67106728	67107553	GSTP1	NA	GSTP1	CpG:_96_Island	0.001286	Hyper	0.133297	0.37985
cg14814999	chr11	67738586	67738588	0.0189414	chr11	67738586	67739280	SUV420H1	NA	SUV420H1	CpG:_204_Island	-5.61127e-05	Hyper	0.479781	0.00824141
cg01225565	chr11	67738718	67738720	0.220849	chr11	67738586	67739280	SUV420H1	NA	SUV420H1	CpG:_204_Shore_S	0.0206382	Hyper	5.90384e-05	0.00418965
cg11117460	chr11	67739117	67739119	0.529134	chr11	67738586	67739280	SUV420H1	NA	SUV420H1	CpG:_204_Shore_S	0.0186992	Hyper	0.0207031	0.13661
cg13699479	chr11	67739173	67739175	0.649848	chr11	67738586	67739280	SUV420H1	NA	SUV420H1	CpG:_204_Shore_S	0.0117213	Hyper	0.0922017	0.248544
cg20092736	chr11	67739278	67739280	0.670745	chr11	67738586	67739280	SUV420H1	NA	SUV420H1	CpG:_204_Shore_S	0.0104253	Hyper	0.0701901	0.296482
cg16516712	chr11	70235092	70235094	0.637171	chr11	70235092	70235530	NA	SHANK2	SHANK2	NA	0.0260481	Hyper	0.0394142	0.00388614
cg23055735	chr11	70235111	70235113	0.544359	chr11	70235092	70235530	NA	SHANK2	SHANK2	NA	0.02541	Hyper	0.0200905	0.00766793
cg11833293	chr11	70235166	70235168	0.563323	chr11	70235092	70235530	NA	SHANK2	SHANK2	NA	0.0228476	Hyper	0.061031	0.0217348
cg15418783	chr11	70235340	70235342	0.551748	chr11	70235092	70235530	NA	SHANK2	SHANK2	NA	0.0244255	Hyper	0.0171699	0.0325757
cg06489744	chr11	70235419	70235421	0.303883	chr11	70235092	70235530	NA	SHANK2	SHANK2	NA	0.0155779	Hyper	0.0425039	0.0779562
cg10768900	chr11	70235528	70235530	0.423138	chr11	70235092	70235530	NA	SHANK2	SHANK2	NA	0.0203277	Hyper	0.00403521	0.112779
cg07689920	chr11	73033963	73033965	0.875232	chr11	73033963	73035756	PLEKHB1	NA	PLEKHB1	NA	0.00413812	Hyper	0.214156	0.00130828
cg08246800	chr11	73034000	73034002	0.924972	chr11	73033963	73035756	PLEKHB1	NA	PLEKHB1	NA	0.00855988	Hyper	0.0432614	0.0011698
cg13429260	chr11	73034391	73034393	0.886824	chr11	73033963	73035756	PLEKHB1	NA	PLEKHB1	NA	-0.00220506	Hyper	0.375263	0.00112004
cg24261333	chr11	73034666	73034668	0.508657	chr11	73033963	73035756	PLEKHB1	NA	PLEKHB1	NA	0.0167514	Hyper	0.058385	0.000532918
cg07013104	chr11	73034742	73034744	0.482845	chr11	73033963	73035756	PLEKHB1	NA	PLEKHB1	NA	0.0148473	Hyper	0.0109889	0.00100047
cg02254407	chr11	73034806	73034808	0.782445	chr11	73033963	73035756	PLEKHB1	NA	PLEKHB1	NA	0.0259425	Hyper	0.0281563	0.000837911
cg24176731	chr11	73034811	73034813	0.828947	chr11	73033963	73035756	PLEKHB1	NA	PLEKHB1	NA	0.0265905	Hyper	0.00561394	0.00228236
cg26776957	chr11	73034830	73034832	0.670448	chr11	73033963	73035756	PLEKHB1	NA	PLEKHB1	NA	0.0286838	Hyper	0.00676854	0.0123087
cg04313735	chr11	73034841	73034843	0.531636	chr11	73033963	73035756	PLEKHB1	NA	PLEKHB1	NA	0.0127285	Hyper	0.0948849	0.0501934
cg11512608	chr11	73034923	73034925	0.834842	chr11	73033963	73035756	PLEKHB1	PLEKHB1	PLEKHB1	NA	0.0147943	Hyper	0.0390442	0.0635082
cg25288155	chr11	73035043	73035045	0.678479	chr11	73033963	73035756	PLEKHB1	PLEKHB1	PLEKHB1	NA	0.00371867	Hyper	0.327348	0.105064
cg02201052	chr11	73035388	73035390	0.953042	chr11	73033963	73035756	PLEKHB1	PLEKHB1	PLEKHB1	NA	0.00497717	Hyper	0.0214654	0.261115
cg18100436	chr11	73035754	73035756	0.904087	chr11	73033963	73035756	PLEKHB1	PLEKHB1	PLEKHB1	NA	0.0150523	Hyper	0.00821815	0.398321
cg26728851	chr11	76108022	76108024	0.958437	chr11	76108022	76108164	NA	GUCY2EP	GUCY2EP	NA	-0.01514	Hypo	0.000794217	0.00198821
cg10109470	chr11	76108092	76108094	0.9432	chr11	76108022	76108164	NA	GUCY2EP	GUCY2EP	NA	-0.0317678	Hypo	0.00129101	0.0324901
cg27408060	chr11	76108162	76108164	0.981266	chr11	76108022	76108164	NA	GUCY2EP	GUCY2EP	NA	-0.00213243	Hypo	0.0184909	0.195216
cg05476483	chr11	76428340	76428342	0.109208	chr11	76428340	76429245	NA	B3GNT6	B3GNT6	CpG:_131_Island	0.00873417	Hyper	0.00930754	0.00893884
cg04058752	chr11	76429016	76429018	0.524164	chr11	76428340	76429245	NA	B3GNT6	B3GNT6	CpG:_131_Island	0.0374055	Hyper	0.00249098	0.0665795
cg16798348	chr11	76429243	76429245	0.713855	chr11	76428340	76429245	NA	B3GNT6	B3GNT6	CpG:_131_Island	0.0400047	Hyper	0.011039	0.257862
cg13806741	chr11	82121083	82121085	0.350076	chr11	82121083	82121610	FAM181B	FAM181B	FAM181B	CpG:_172_Island	0.012706	Hyper	0.0282711	0.00917808
cg19320476	chr11	82121239	82121241	0.0746216	chr11	82121083	82121610	FAM181B	FAM181B	FAM181B	CpG:_172_Island	0.0147518	Hyper	0.00256365	0.0440191
cg02973171	chr11	82121261	82121263	0.146998	chr11	82121083	82121610	FAM181B	FAM181B	FAM181B	CpG:_172_Island	0.0248475	Hyper	0.00541821	0.177319
cg19589811	chr11	82121608	82121610	0.0389997	chr11	82121083	82121610	FAM181B	FAM181B	FAM181B	CpG:_172_Island	0.00290072	Hyper	0.0884295	0.303548
cg00846036	chr11	84311773	84311775	0.0515832	chr11	84311773	84312384	DLG2	DLG2	DLG2	NA	0.010129	Hyper	0.0503979	0.0079489
cg07520269	chr11	84311835	84311837	0.0576308	chr11	84311773	84312384	DLG2	DLG2	DLG2	NA	0.0175381	Hyper	0.00610626	0.0146562
cg25066281	chr11	84312056	84312058	0.111019	chr11	84311773	84312384	DLG2	DLG2	DLG2	NA	0.0174796	Hyper	0.0366656	0.0594082
cg17202519	chr11	84312228	84312230	0.254795	chr11	84311773	84312384	DLG2	DLG2	DLG2	NA	0.0168783	Hyper	0.0988575	0.101552
cg02208793	chr11	84312262	84312264	0.307812	chr11	84311773	84312384	DLG2	DLG2	DLG2	NA	0.0250842	Hyper	0.041733	0.122299
cg10901805	chr11	84312267	84312269	0.410382	chr11	84311773	84312384	DLG2	DLG2	DLG2	NA	0.0343138	Hyper	0.00794537	0.184652
cg16986720	chr11	84312382	84312384	0.315065	chr11	84311773	84312384	DLG2	DLG2	DLG2	NA	0.00578632	Hyper	0.279037	0.444773
cg13392687	chr11	94142205	94142207	0.109907	chr11	94142205	94142528	AMOTL1	AMOTL1	AMOTL1	CpG:_114_Island	-0.00570445	Hypo	0.159757	0.00620021
cg06447552	chr11	94142305	94142307	0.0226701	chr11	94142205	94142528	AMOTL1	AMOTL1	AMOTL1	CpG:_114_Island	-0.00383792	Hypo	0.0194801	0.00585463
cg01872024	chr11	94142451	94142453	0.269688	chr11	94142205	94142528	AMOTL1	AMOTL1	AMOTL1	CpG:_114_Shore_S	-0.0106622	Hypo	0.0518409	0.0166455
cg05130679	chr11	94142471	94142473	0.29666	chr11	94142205	94142528	AMOTL1	AMOTL1	AMOTL1	CpG:_114_Shore_S	-0.0332979	Hypo	0.000115333	0.0253721
cg14134256	chr11	94142526	94142528	0.488303	chr11	94142205	94142528	AMOTL1	AMOTL1	AMOTL1	CpG:_114_Shore_S	-0.00565362	Hypo	0.128306	0.355376
cg01991180	chr11	107597485	107597487	0.1087	chr11	107597485	107598460	ATM,NPAT	NPAT	NPAT	CpG:_75_Shore_N	0.0121029	Hyper	0.0215651	0.00906021
cg27453365	chr11	107597525	107597527	0.0337617	chr11	107597485	107598460	ATM,NPAT	NPAT	NPAT	CpG:_75_Shore_N	0.00428698	Hyper	0.0551857	0.0200189
cg17420659	chr11	107597606	107597608	0.00256119	chr11	107597485	107598460	ATM,NPAT	NPAT	NPAT	CpG:_75_Shore_N	0.000865735	Hyper	0.153167	0.0454469
cg12106634	chr11	107597609	107597611	0.00662	chr11	107597485	107598460	ATM,NPAT	NPAT	NPAT	CpG:_75_Shore_N	0.000781863	Hyper	0.163282	0.0518779
cg27599391	chr11	107597615	107597617	0.0405464	chr11	107597485	107598460	ATM,NPAT	NPAT	NPAT	CpG:_75_Shore_N	0.00158356	Hyper	0.299471	0.0620643
cg03569616	chr11	107597618	107597620	0.0207217	chr11	107597485	107598460	ATM,NPAT	NPAT	NPAT	CpG:_75_Shore_N	0.00386391	Hyper	0.0731154	0.0610661
cg09808176	chr11	107597622	107597624	0.00696119	chr11	107597485	107598460	ATM,NPAT	NPAT	NPAT	CpG:_75_Shore_N	0.00268517	Hyper	0.0167328	0.0984571
cg18042593	chr11	107597637	107597639	0.0341266	chr11	107597485	107598460	ATM,NPAT	NPAT	NPAT	CpG:_75_Shore_N	0.000374272	Hyper	0.43669	0.151255
cg25918541	chr11	107597662	107597664	0.0153243	chr11	107597485	107598460	ATM,NPAT	NPAT	NPAT	CpG:_75_Shore_N	0.00151208	Hyper	0.139634	0.14782
cg05637308	chr11	107597913	107597915	0.0109831	chr11	107597485	107598460	ATM,NPAT	NPAT	NPAT	CpG:_75_Shore_N	0.0011279	Hyper	0.109306	0.171854
cg01800843	chr11	107597916	107597918	0.00564353	chr11	107597485	107598460	ATM,NPAT	NPAT	NPAT	CpG:_75_Shore_N	0.000832766	Hyper	0.0723996	0.19466
cg23389069	chr11	107597923	107597925	0.00478157	chr11	107597485	107598460	ATM,NPAT	NPAT	NPAT	CpG:_75_Shore_N	0.00071946	Hyper	0.148304	0.229723
cg11588932	chr11	107597994	107597996	0.00482259	chr11	107597485	107598460	ATM,NPAT	NPAT	NPAT	CpG:_75_Shore_N	-0.000282577	Hyper	0.336152	0.245967
cg12019961	chr11	107598027	107598029	0.0778672	chr11	107597485	107598460	ATM,NPAT	NPAT	NPAT	CpG:_75_Shore_N	0.0132804	Hyper	0.0857655	0.238667
cg23275463	chr11	107598081	107598083	0.00734862	chr11	107597485	107598460	ATM,NPAT	NPAT	NPAT	CpG:_75_Shore_N	-0.000264362	Hyper	0.407989	0.271884
cg17114932	chr11	107598107	107598109	0.0107085	chr11	107597485	107598460	ATM,NPAT	NPAT	NPAT	CpG:_75_Shore_N	-0.000611776	Hyper	0.316912	0.255048
cg22678707	chr11	107598111	107598113	0.00728913	chr11	107597485	107598460	ATM,NPAT	NPAT	NPAT	CpG:_75_Shore_N	0.00124238	Hyper	0.063331	0.234355
cg04826772	chr11	107598173	107598175	0.024406	chr11	107597485	107598460	ATM,NPAT	NPAT	NPAT	CpG:_75_Shore_N	-0.00105829	Hyper	0.16955	0.268005
cg25740661	chr11	107598179	107598181	0.0226678	chr11	107597485	107598460	ATM,NPAT	NPAT	NPAT	CpG:_75_Shore_N	-0.00187092	Hyper	0.0713584	0.24155
cg24568245	chr11	107598227	107598229	0.0062672	chr11	107597485	107598460	ATM,NPAT	NPAT	NPAT	CpG:_75_Shore_N	0.000206149	Hyper	0.421118	0.212175
cg06081482	chr11	107598293	107598295	0.00297566	chr11	107597485	107598460	ATM,NPAT	NPAT	NPAT	CpG:_75_Shore_N	0.000670345	Hyper	0.19473	0.203335
cg02105423	chr11	107598304	107598306	0.0396781	chr11	107597485	107598460	ATM,NPAT	NPAT	NPAT	CpG:_75_Shore_N	0.00098402	Hyper	0.246874	0.214648
cg10976287	chr11	107598318	107598320	0.0177121	chr11	107597485	107598460	ATM,NPAT	NPAT	NPAT	CpG:_75_Shore_N	0.00611609	Hyper	0.0101684	0.219791
cg19288979	chr11	107598399	107598401	0.0602997	chr11	107597485	107598460	ATM,NPAT	NPAT	NPAT	CpG:_75_Shore_N	-0.000314009	Hyper	0.45035	0.296076
cg10610482	chr11	107598421	107598423	0.0175711	chr11	107597485	107598460	ATM,NPAT	NPAT	NPAT	CpG:_75_Island	0.0036305	Hyper	0.0304984	0.278347
cg12848864	chr11	107598427	107598429	0.046229	chr11	107597485	107598460	ATM,NPAT	NPAT	NPAT	CpG:_75_Island	0.00813667	Hyper	0.00262504	0.354308
cg03165700	chr11	107598429	107598431	0.0169324	chr11	107597485	107598460	ATM,NPAT	NPAT	NPAT	CpG:_75_Island	0.00140649	Hyper	0.210223	0.51787
cg15504467	chr11	107598447	107598449	0.00598004	chr11	107597485	107598460	ATM,NPAT	NPAT	NPAT	CpG:_75_Island	-0.000152026	Hyper	0.420987	0.542245
cg05033322	chr11	107598454	107598456	0.00435238	chr11	107597485	107598460	ATM,NPAT	NPAT	NPAT	CpG:_75_Island	0.00037949	Hyper	0.265064	0.520882
cg16693212	chr11	107598458	107598460	0.0135421	chr11	107597485	107598460	ATM,NPAT	NPAT	NPAT	CpG:_75_Island	-0.000629709	Hyper	0.247503	0.533411
cg05727199	chr11	107914116	107914118	0.49077	chr11	107914116	107915036	NA	EXPH5	EXPH5	NA	0.0242377	Hyper	0.0422411	0.00321946
cg19356515	chr11	107914159	107914161	0.308695	chr11	107914116	107915036	NA	EXPH5	EXPH5	NA	0.0112672	Hyper	0.0376371	0.00616972
cg02001060	chr11	107914171	107914173	0.426506	chr11	107914116	107915036	NA	EXPH5	EXPH5	NA	0.0153029	Hyper	0.0485475	0.012869
cg19954234	chr11	107914178	107914180	0.899566	chr11	107914116	107915036	NA	EXPH5	EXPH5	NA	0.0216735	Hyper	0.000231366	0.0229468
cg07774251	chr11	107914190	107914192	0.628848	chr11	107914116	107915036	NA	EXPH5	EXPH5	NA	0.0256716	Hyper	0.0476307	0.225171
cg20929568	chr11	107914574	107914576	0.854512	chr11	107914116	107915036	NA	EXPH5	EXPH5	NA	0.00477601	Hyper	0.222834	0.410734
cg11340537	chr11	107915034	107915036	0.772692	chr11	107914116	107915036	NA	EXPH5	EXPH5	NA	0.0182549	Hyper	0.0813155	0.431721
cg25316749	chr11	110674493	110674495	0.406304	chr11	110674493	110675601	C11orf92,C11orf93	C11orf92,C11orf93	C11orf92	CpG:_110_Shore_N	0.0165296	Hyper	0.00951036	0.00184301
cg10045354	chr11	110674636	110674638	0.341136	chr11	110674493	110675601	C11orf92,C11orf93	C11orf92,C11orf93	C11orf92	CpG:_110_Island	0.00477155	Hyper	0.267682	0.00777189
cg26459819	chr11	110674666	110674668	0.182358	chr11	110674493	110675601	C11orf92,C11orf93	C11orf92,C11orf93	C11orf92	CpG:_110_Island	0.0298876	Hyper	0.000376585	0.00673476
cg21645554	chr11	110674682	110674684	0.161915	chr11	110674493	110675601	C11orf92,C11orf93	C11orf92,C11orf93	C11orf92	CpG:_110_Island	0.0199803	Hyper	0.00805244	0.0771751
cg23882862	chr11	110675004	110675006	0.0059876	chr11	110674493	110675601	C11orf92,C11orf93	C11orf92,C11orf93	C11orf92	CpG:_110_Island	0.000837801	Hyper	0.22206	0.191587
cg15081566	chr11	110675074	110675076	0.0172758	chr11	110674493	110675601	C11orf92,C11orf93	C11orf92,C11orf93	C11orf92	CpG:_110_Island	0.00086898	Hyper	0.255432	0.197558
cg10894441	chr11	110675114	110675116	0.0331082	chr11	110674493	110675601	C11orf92,C11orf93	C11orf92,C11orf93	C11orf92	CpG:_110_Island	0.00318192	Hyper	0.0175329	0.198483
cg20465794	chr11	110675152	110675154	0.0278876	chr11	110674493	110675601	C11orf92,C11orf93	C11orf92,C11orf93	C11orf92	CpG:_110_Island	0.00161692	Hyper	0.128913	0.364168
cg07354861	chr11	110675170	110675172	0.0254289	chr11	110674493	110675601	C11orf92,C11orf93	C11orf92,C11orf93	C11orf92	CpG:_110_Island	-0.00025343	Hyper	0.437327	0.405341
cg20322876	chr11	110675313	110675315	0.019773	chr11	110674493	110675601	C11orf92,C11orf93	C11orf92,C11orf93	C11orf92	CpG:_110_Island	0.00184079	Hyper	0.0508293	0.375678
cg18547942	chr11	110675599	110675601	0.0167512	chr11	110674493	110675601	C11orf92,C11orf93	C11orf92,C11orf93	C11orf92	CpG:_110_Island	0.000869529	Hypo	0.211031	0.542408
cg11333886	chr11	117173251	117173253	0.0158136	chr11	117173251	117173547	DSCAML1	NA	DSCAML1	CpG:_124_Island	0.000932254	Hyper	0.241913	0.00662861
cg18578096	chr11	117173349	117173351	0.266521	chr11	117173251	117173547	DSCAML1	NA	DSCAML1	CpG:_124_Island	0.0211402	Hyper	0.00842422	0.00505438
cg18585693	chr11	117173370	117173372	0.0816647	chr11	117173251	117173547	DSCAML1	NA	DSCAML1	CpG:_124_Shore_S	0.0125524	Hyper	0.00490661	0.0219846
cg17677487	chr11	117173497	117173499	0.395271	chr11	117173251	117173547	DSCAML1	NA	DSCAML1	CpG:_124_Shore_S	0.0176404	Hyper	0.00410137	0.0923855
cg13565215	chr11	117173545	117173547	0.269336	chr11	117173251	117173547	DSCAML1	NA	DSCAML1	CpG:_124_Shore_S	0.0167655	Hyper	0.065165	0.289666
cg02955631	chr11	118798810	118798812	0.0122838	chr11	118798810	118799916	THY1	LOC100499227,THY1	LOC100499227	CpG:_48_Island	0.00128443	Hyper	0.0692472	0.00366532
cg12508624	chr11	118798989	118798991	0.0405186	chr11	118798810	118799916	THY1	LOC100499227,THY1	LOC100499227	CpG:_48_Island	0.00118252	Hyper	0.289748	0.00991923
cg10601287	chr11	118799070	118799072	0.164778	chr11	118798810	118799916	THY1	LOC100499227,THY1	LOC100499227	CpG:_48_Island	0.0115012	Hyper	0.018921	0.00827547
cg17236709	chr11	118799072	118799074	0.0225023	chr11	118798810	118799916	THY1	LOC100499227,THY1	LOC100499227	CpG:_48_Island	0.00169311	Hyper	0.129702	0.0233434
cg16566400	chr11	118799078	118799080	0.0139325	chr11	118798810	118799916	THY1	LOC100499227,THY1	LOC100499227	CpG:_48_Island	0.000751024	Hyper	0.263347	0.0274349
cg13524082	chr11	118799492	118799494	0.289588	chr11	118798810	118799916	THY1	LOC100499227	LOC100499227	CpG:_22_Shore_S,CpG:_48_Shore_S	-0.00398239	Hyper	0.298758	0.0235416
cg00156427	chr11	118799531	118799533	0.340632	chr11	118798810	118799916	THY1	LOC100499227	LOC100499227	CpG:_22_Shore_S,CpG:_48_Shore_S	0.0132346	Hyper	0.0192781	0.0118554
cg15449664	chr11	118799617	118799619	0.497115	chr11	118798810	118799916	THY1	LOC100499227	LOC100499227	CpG:_22_Shore_S,CpG:_48_Shore_S	0.0195168	Hyper	0.00011542	0.0323863
cg13248115	chr11	118799623	118799625	0.449719	chr11	118798810	118799916	THY1	LOC100499227	LOC100499227	CpG:_22_Shore_S,CpG:_48_Shore_S	0.0124184	Hyper	0.0259298	0.310899
cg22978378	chr11	118799650	118799652	0.569097	chr11	118798810	118799916	THY1	LOC100499227	LOC100499227	CpG:_22_Shore_S,CpG:_48_Shore_S	0.00930351	Hyper	0.212143	0.503665
cg15166492	chr11	118799914	118799916	0.906326	chr11	118798810	118799916	THY1	LOC100499227	LOC100499227	CpG:_22_Shore_S,CpG:_48_Shore_S	-0.00205512	Hypo	0.329809	0.565752
cg08193293	chr11	130041849	130041851	0.976011	chr11	130041849	130041851	NA	NA	C11orf44	NA	-0.00708017	Hypo	2.67225e-05	0.00767504
cg08683938	chr11	132603633	132603635	0.470749	chr11	132603633	132604379	NA	OPCML	OPCML	NA	-0.015004	Hypo	0.0138757	0.00587425
cg01427458	chr11	132603666	132603668	0.459918	chr11	132603633	132604379	NA	OPCML	OPCML	NA	-0.0155065	Hypo	0.0141702	0.0201
cg24364535	chr11	132603708	132603710	0.448965	chr11	132603633	132604379	NA	OPCML	OPCML	NA	-0.0371801	Hypo	0.00214201	0.0558049
cg20418125	chr11	132604377	132604379	0.75521	chr11	132603633	132604379	NA	OPCML	OPCML	NA	-0.0172712	Hypo	0.0359734	0.242086
cg02198562	chr11	134087498	134087500	0.913398	chr11	134087498	134087999	NA	NA	LOC283177	CpG:_23_Shore_N	0.012412	Hyper	0.129112	0.00618085
cg25194612	chr11	134087524	134087526	0.870307	chr11	134087498	134087999	NA	NA	LOC283177	CpG:_23_Island	0.0494373	Hyper	0.00461404	0.00653872
cg08168737	chr11	134087675	134087677	0.906248	chr11	134087498	134087999	NA	NA	LOC283177	CpG:_23_Island	0.0313039	Hyper	0.00126613	0.0375774
cg23369909	chr11	134087717	134087719	0.729321	chr11	134087498	134087999	NA	NA	LOC283177	CpG:_23_Island	0.0288384	Hyper	0.00869839	0.20471
cg18121220	chr11	134087997	134087999	0.924667	chr11	134087498	134087999	NA	NA	LOC283177	CpG:_23_Shore_S	0.00139422	Hyper	0.360486	0.480248
cg17558623	chr12	4268207	4268209	0.567634	chr12	4268207	4268880	NA	CCND2	CCND2	NA	0.00852031	Hyper	0.0261383	0.000912816
cg14834893	chr12	4268292	4268294	0.302563	chr12	4268207	4268880	NA	CCND2	CCND2	NA	0.023667	Hyper	0.000647058	0.00233799
cg27317813	chr12	4268768	4268770	0.101229	chr12	4268207	4268880	NA	CCND2	CCND2	NA	0.0156834	Hyper	0.001737	0.015966
cg09799980	chr12	4268878	4268880	0.0371268	chr12	4268207	4268880	NA	CCND2	CCND2	NA	0.00514822	Hyper	0.0216579	0.0991119
cg12868312	chr12	5050709	5050711	0.821854	chr12	5050709	5050711	NA	NA	KCNA5	NA	-0.0319837	Hypo	1.42612e-05	0.00526551
cg12895370	chr12	6626076	6626078	0.950567	chr12	6626076	6627077	ACRBP	ACRBP	ACRBP	CpG:_55_Shore_N	0.00153584	Hyper	0.32389	0.00991923
cg25683185	chr12	6626348	6626350	0.75513	chr12	6626076	6627077	ACRBP	ACRBP	ACRBP	CpG:_55_Island	0.0317104	Hyper	0.00658406	0.00744758
cg12216208	chr12	6626637	6626639	0.135223	chr12	6626076	6627077	ACRBP	ACRBP	ACRBP	CpG:_55_Island	0.0164184	Hyper	0.047314	0.0590159
cg10282807	chr12	6626811	6626813	0.16222	chr12	6626076	6627077	ACRBP	ACRBP	ACRBP	CpG:_55_Island	0.0087257	Hyper	0.135158	0.093217
cg07694975	chr12	6626931	6626933	0.0820765	chr12	6626076	6627077	ACRBP	NA	ACRBP	CpG:_55_Island	0.0116702	Hyper	0.00732966	0.104965
cg12007596	chr12	6626938	6626940	0.0589788	chr12	6626076	6627077	ACRBP	NA	ACRBP	CpG:_55_Island	0.011022	Hyper	0.00781532	0.24255
cg23983517	chr12	6627011	6627013	0.245208	chr12	6626076	6627077	ACRBP	NA	ACRBP	CpG:_55_Shore_S	0.0120579	Hyper	0.0957964	0.473298
cg13295812	chr12	6627075	6627077	0.741311	chr12	6626076	6627077	ACRBP	NA	ACRBP	CpG:_55_Shore_S	0.00239173	Hypo	0.391143	0.413132
cg00591160	chr12	6642530	6642532	0.0885081	chr12	6642530	6642899	ING4	ING4	ING4	CpG:_27_Island	0.0180634	Hyper	0.0131085	0.00944341
cg27116036	chr12	6642577	6642579	0.0113427	chr12	6642530	6642899	ING4	NA	ING4	CpG:_27_Island	0.001521	Hyper	0.168128	0.0301958
cg00369908	chr12	6642617	6642619	0.0288701	chr12	6642530	6642899	ING4	NA	ING4	CpG:_27_Island	9.18571e-05	Hyper	0.474556	0.0322725
cg00443163	chr12	6642638	6642640	0.0221869	chr12	6642530	6642899	ING4	NA	ING4	CpG:_27_Island	0.00154684	Hyper	0.263592	0.0216966
cg08733494	chr12	6642748	6642750	0.0104223	chr12	6642530	6642899	ING4	NA	ING4	CpG:_27_Island	0.00262266	Hyper	0.0555212	0.0176534
cg23354319	chr12	6642766	6642768	0.0112126	chr12	6642530	6642899	ING4	NA	ING4	CpG:_27_Island	0.00124284	Hyper	0.215048	0.0287789
cg12392916	chr12	6642805	6642807	0.00764765	chr12	6642530	6642899	ING4	NA	ING4	CpG:_27_Island	0.00216968	Hyper	0.0318547	0.0236788
cg04375284	chr12	6642807	6642809	0.00589402	chr12	6642530	6642899	ING4	NA	ING4	CpG:_27_Island	0.00237255	Hyper	0.000850629	0.0450026
cg03930474	chr12	6642897	6642899	0.0368791	chr12	6642530	6642899	ING4	NA	ING4	CpG:_27_Shore_S	0.00373328	Hyper	0.0561974	0.277261
cg16470760	chr12	6768477	6768479	0.937521	chr12	6768477	6769237	CD4	NA	CD4	NA	-0.048845	Hypo	0.0343727	0.00560385
cg05044173	chr12	6768760	6768762	0.785764	chr12	6768477	6769237	CD4	NA	CD4	NA	-0.00494426	Hypo	0.284852	0.0122717
cg06624527	chr12	6768907	6768909	0.688325	chr12	6768477	6769237	CD4	CD4	CD4	NA	-0.0104359	Hypo	0.0842123	0.00916071
cg27478485	chr12	6768942	6768944	0.507299	chr12	6768477	6769237	CD4	CD4	CD4	NA	-0.00957903	Hypo	0.122063	0.0123411
cg14665192	chr12	6768971	6768973	0.434441	chr12	6768477	6769237	CD4	CD4	CD4	NA	-0.0147327	Hypo	0.00324386	0.0129263
cg13512987	chr12	6769045	6769047	0.741787	chr12	6768477	6769237	CD4	CD4	CD4	NA	-0.0288117	Hypo	0.00694248	0.0740851
cg22908581	chr12	6769235	6769237	0.625699	chr12	6768477	6769237	CD4	CD4	CD4	NA	-0.0174153	Hypo	0.0217344	0.206244
cg11901043	chr12	21985226	21985228	0.0239696	chr12	21985226	21986018	NA	NA	ABCC9	CpG:_90_Island	0.00391987	Hyper	0.0116699	0.00549013
cg27555582	chr12	21985275	21985277	0.0369003	chr12	21985226	21986018	NA	NA	ABCC9	CpG:_90_Island	0.00275942	Hyper	0.101602	0.0189189
cg16846653	chr12	21985300	21985302	0.0184711	chr12	21985226	21986018	NA	NA	ABCC9	CpG:_90_Island	0.00504856	Hyper	0.0353411	0.0248691
cg14074052	chr12	21985492	21985494	0.0537298	chr12	21985226	21986018	NA	NA	ABCC9	CpG:_90_Island	0.00304097	Hyper	0.0724219	0.0647144
cg23658477	chr12	21985637	21985639	0.0236493	chr12	21985226	21986018	NA	NA	ABCC9	CpG:_90_Island	0.00249808	Hyper	0.0637448	0.095158
cg01085837	chr12	21985727	21985729	0.0334247	chr12	21985226	21986018	NA	NA	ABCC9	CpG:_90_Island	0.00253379	Hyper	0.10666	0.130482
cg09658429	chr12	21985745	21985747	0.00870981	chr12	21985226	21986018	NA	NA	ABCC9	CpG:_90_Island	0.000984129	Hyper	0.0899604	0.157765
cg08530237	chr12	21985829	21985831	0.0147905	chr12	21985226	21986018	NA	NA	ABCC9	CpG:_90_Island	0.00294013	Hyper	0.0164843	0.193347
cg21485303	chr12	21985965	21985967	0.0995348	chr12	21985226	21986018	NA	NA	ABCC9	CpG:_90_Island	-0.0020887	Hyper	0.358383	0.311818
cg07780543	chr12	21986016	21986018	0.0755491	chr12	21985226	21986018	NA	NA	ABCC9	CpG:_90_Island	0.00849194	Hyper	0.0142386	0.270812
cg12759298	chr12	30866629	30866631	0.0334923	chr12	30866629	30867617	NA	NA	LOC100287314	CpG:_67_Shore_N	0.0113785	Hyper	0.00784686	0.00105772
cg15337154	chr12	30866652	30866654	0.0726257	chr12	30866629	30867617	NA	NA	LOC100287314	CpG:_67_Island	0.016219	Hyper	0.00194905	0.0053675
cg04681810	chr12	30867015	30867017	0.115075	chr12	30866629	30867617	NA	NA	LOC100287314	CpG:_67_Island	0.0185455	Hyper	0.0409605	0.0427313
cg27657333	chr12	30867133	30867135	0.193462	chr12	30866629	30867617	NA	NA	LOC100287314	CpG:_67_Island	0.0187731	Hyper	0.0287885	0.10942
cg13114921	chr12	30867267	30867269	0.507827	chr12	30866629	30867617	NA	NA	LOC100287314	CpG:_67_Island	0.0217815	Hyper	0.0591091	0.211438
cg27411712	chr12	30867282	30867284	0.621708	chr12	30866629	30867617	NA	NA	LOC100287314	CpG:_67_Island	0.0291155	Hyper	0.044545	0.280877
cg19795817	chr12	30867615	30867617	0.583804	chr12	30866629	30867617	NA	NA	LOC100287314	CpG:_67_Shore_S	0.0191734	Hyper	0.0447932	0.395164
cg03068866	chr12	42438383	42438385	0.0364537	chr12	42438383	42439485	IRAK4,PUS7L	PUS7L	PUS7L	CpG:_41_Shore_N	0.00193034	Hyper	0.337075	0.000642669
cg08728825	chr12	42438476	42438478	0.0471497	chr12	42438383	42439485	IRAK4,PUS7L	PUS7L	PUS7L	CpG:_41_Shore_N	0.00639704	Hyper	0.16012	0.000474775
cg20424530	chr12	42438775	42438777	0.0151432	chr12	42438383	42439485	IRAK4,PUS7L	PUS7L	PUS7L	CpG:_41_Island	0.00337424	Hyper	0.0826035	0.000389474
cg20460761	chr12	42438831	42438833	0.0628612	chr12	42438383	42439485	IRAK4,PUS7L	PUS7L	PUS7L	CpG:_41_Island	0.0199005	Hyper	0.0236258	0.000593275
cg06659419	chr12	42438838	42438840	0.0273329	chr12	42438383	42439485	IRAK4,PUS7L	PUS7L	PUS7L	CpG:_41_Island	0.00403036	Hyper	0.0575306	0.00182697
cg10045590	chr12	42438898	42438900	0.0457513	chr12	42438383	42439485	IRAK4,PUS7L	NA	PUS7L	CpG:_41_Island	0.0102573	Hyper	0.0701443	0.00329284
cg16627549	chr12	42438928	42438930	0.0264741	chr12	42438383	42439485	IRAK4,PUS7L	NA	PUS7L	CpG:_41_Island	0.00201204	Hyper	0.117512	0.00510186
cg17840914	chr12	42438963	42438965	0.028363	chr12	42438383	42439485	IRAK4,PUS7L	NA	IRAK4	CpG:_41_Island	0.0105448	Hyper	0.039221	0.00603034
cg20461126	chr12	42438981	42438983	0.0357997	chr12	42438383	42439485	IRAK4,PUS7L	NA	IRAK4	CpG:_41_Island	0.0106992	Hyper	0.0397253	0.0124151
cg19003430	chr12	42439025	42439027	0.0757546	chr12	42438383	42439485	IRAK4,PUS7L	IRAK4	IRAK4	CpG:_41_Island	0.00568729	Hyper	0.0598768	0.0327673
cg12991064	chr12	42439028	42439030	0.0562504	chr12	42438383	42439485	IRAK4,PUS7L	IRAK4	IRAK4	CpG:_41_Island	0.00914447	Hyper	0.0168697	0.0500108
cg25294785	chr12	42439073	42439075	0.0180137	chr12	42438383	42439485	IRAK4,PUS7L	IRAK4	IRAK4	CpG:_41_Island	0.00757151	Hyper	0.00498813	0.111964
cg08992050	chr12	42439206	42439208	0.045961	chr12	42438383	42439485	IRAK4,PUS7L	IRAK4	IRAK4	CpG:_41_Shore_S	0.00544843	Hyper	0.0662723	0.137634
cg01047124	chr12	42439483	42439485	0.0421604	chr12	42438383	42439485	IRAK4,PUS7L	IRAK4	IRAK4	CpG:_41_Shore_S	0.00605537	Hyper	0.111299	0.182784
cg24009650	chr12	47008435	47008437	0.931288	chr12	47008435	47009628	H1FNT	NA	H1FNT	CpG:_55_Shore_N	-0.00259983	Hypo	0.256796	0.00917808
cg26257969	chr12	47008740	47008742	0.947513	chr12	47008435	47009628	H1FNT	NA	H1FNT	CpG:_55_Shore_N	0.000725616	Hypo	0.399912	0.00852356
cg00346523	chr12	47008777	47008779	0.983748	chr12	47008435	47009628	H1FNT	NA	H1FNT	CpG:_55_Shore_N	-0.00181232	Hypo	0.0275576	0.00462506
cg15456555	chr12	47008966	47008968	0.931782	chr12	47008435	47009628	H1FNT	NA	H1FNT	CpG:_55_Shore_N	-0.0119294	Hypo	0.00121167	0.0135495
cg00745543	chr12	47009020	47009022	0.965934	chr12	47008435	47009628	H1FNT	NA	H1FNT	CpG:_55_Shore_N	-0.0027275	Hypo	0.0897792	0.0960692
cg03200309	chr12	47009256	47009258	0.752372	chr12	47008435	47009628	H1FNT	H1FNT	H1FNT	CpG:_55_Shore_N	-0.0207554	Hypo	0.0130101	0.228771
cg00601486	chr12	47009414	47009416	0.949301	chr12	47008435	47009628	H1FNT	H1FNT	H1FNT	CpG:_55_Shore_N	-0.00742489	Hypo	0.0229955	0.44753
cg14028684	chr12	47009626	47009628	0.96838	chr12	47008435	47009628	H1FNT	H1FNT	H1FNT	CpG:_55_Island	-0.00117711	Hyper	0.219728	0.38525
cg11713274	chr12	52896136	52896138	0.250605	chr12	52896136	52897253	NA	NA	CBX5	CpG:_41_Shore_N	0.025507	Hyper	0.0077593	0.00105825
cg09527658	chr12	52896300	52896302	0.0727877	chr12	52896136	52897253	NA	NA	CBX5	CpG:_41_Shore_N	0.013951	Hyper	0.00729587	0.00236459
cg02645563	chr12	52896368	52896370	0.373235	chr12	52896136	52897253	NA	NA	CBX5	CpG:_41_Shore_N	0.038836	Hyper	0.00385022	0.0115171
cg11754289	chr12	52896685	52896687	0.317385	chr12	52896136	52897253	NA	NA	CBX5	CpG:_41_Shore_N	0.0152576	Hyper	0.00368226	0.113915
cg19816327	chr12	52897180	52897182	0.0179238	chr12	52896136	52897253	NA	NA	CBX5	CpG:_41_Shore_N	0.00172136	Hyper	0.0424751	0.233914
cg04892487	chr12	52897251	52897253	0.0152901	chr12	52896136	52897253	NA	NA	CBX5	CpG:_41_Shore_N	0.000958782	Hyper	0.0866895	0.314415
cg09457245	chr12	53065016	53065018	0.860122	chr12	53065016	53066334	ZNF385A	ZNF385A	ZNF385A	NA	-0.00768282	Hypo	0.172333	0.00583214
cg09676376	chr12	53065343	53065345	0.712781	chr12	53065016	53066334	ZNF385A	ZNF385A	ZNF385A	NA	-0.0158914	Hypo	0.140464	0.00373626
cg04566677	chr12	53065441	53065443	0.609234	chr12	53065016	53066334	ZNF385A	ZNF385A	ZNF385A	NA	-0.0378974	Hypo	0.000323312	0.00341614
cg10512886	chr12	53065633	53065635	0.545372	chr12	53065016	53066334	ZNF385A	ZNF385A	ZNF385A	NA	-0.0181997	Hypo	0.00189477	0.0322785
cg08106730	chr12	53066332	53066334	0.561831	chr12	53065016	53066334	ZNF385A	ZNF385A	ZNF385A	NA	-0.00933357	Hypo	0.0735299	0.165643
cg24750156	chr12	56311581	56311583	0.704367	chr12	56311581	56312485	B4GALNT1	B4GALNT1	B4GALNT1	CpG:_124_Shore_N	0.0236042	Hyper	0.000533277	0.00852808
cg16421340	chr12	56311862	56311864	0.0556527	chr12	56311581	56312485	B4GALNT1	B4GALNT1	B4GALNT1	CpG:_124_Shore_N	0.00915203	Hyper	0.00486457	0.216374
cg05600740	chr12	56312276	56312278	0.0193847	chr12	56311581	56312485	B4GALNT1	B4GALNT1	B4GALNT1	CpG:_124_Island	-0.000245132	Hyper	0.424746	0.427872
cg24193855	chr12	56312415	56312417	0.00971603	chr12	56311581	56312485	B4GALNT1	B4GALNT1	B4GALNT1	CpG:_124_Island	0.00188897	Hypo	0.0251369	0.390574
cg02264922	chr12	56312483	56312485	0.0850992	chr12	56311581	56312485	B4GALNT1	B4GALNT1	B4GALNT1	CpG:_124_Island	0.00331053	Hypo	0.117401	0.410128
cg12373573	chr12	83954155	83954157	0.0224176	chr12	83954155	83954468	LRRIQ1,TSPAN19	TSPAN19	TSPAN19	NA	0.0107132	Hyper	0.000440754	0.00726236
cg06583108	chr12	83954159	83954161	0.0110072	chr12	83954155	83954468	LRRIQ1,TSPAN19	TSPAN19	TSPAN19	NA	0.00325202	Hyper	0.0098556	0.0744987
cg02645710	chr12	83954215	83954217	0.0400579	chr12	83954155	83954468	LRRIQ1,TSPAN19	NA	LRRIQ1	NA	0.00423331	Hyper	0.240286	0.161021
cg01522826	chr12	83954253	83954255	0.033281	chr12	83954155	83954468	LRRIQ1,TSPAN19	LRRIQ1	LRRIQ1	NA	0.00109773	Hyper	0.341008	0.161034
cg13239252	chr12	83954275	83954277	0.0268903	chr12	83954155	83954468	LRRIQ1,TSPAN19	LRRIQ1	LRRIQ1	NA	0.00175193	Hyper	0.185116	0.148019
cg20080079	chr12	83954304	83954306	0.00705125	chr12	83954155	83954468	LRRIQ1,TSPAN19	LRRIQ1	LRRIQ1	NA	0.00170466	Hyper	0.0773476	0.154139
cg10379050	chr12	83954322	83954324	0.0108258	chr12	83954155	83954468	LRRIQ1,TSPAN19	LRRIQ1	LRRIQ1	NA	0.00359472	Hyper	0.00275228	0.197047
cg26345971	chr12	83954345	83954347	0.0110737	chr12	83954155	83954468	LRRIQ1,TSPAN19	LRRIQ1	LRRIQ1	NA	-0.00073857	Hyper	0.285595	0.482946
cg07535060	chr12	83954380	83954382	0.0115159	chr12	83954155	83954468	LRRIQ1,TSPAN19	LRRIQ1	LRRIQ1	NA	0.00113455	Hyper	0.142741	0.409916
cg23680282	chr12	83954466	83954468	0.0226286	chr12	83954155	83954468	LRRIQ1,TSPAN19	LRRIQ1	LRRIQ1	NA	0.000533374	Hyper	0.376484	0.486266
cg10077746	chr12	88267918	88267920	0.0903924	chr12	88267918	88269805	NA	DUSP6	DUSP6	CpG:_259_Shore_N	0.0135289	Hyper	0.0261234	4.07323e-10
cg27365701	chr12	88268280	88268282	0.262385	chr12	88267918	88269805	NA	DUSP6	DUSP6	CpG:_259_Shore_N	0.0450092	Hyper	0.000979467	3.94306e-11
cg00772407	chr12	88268601	88268603	0.124072	chr12	88267918	88269805	DUSP6	DUSP6	DUSP6	CpG:_259_Shore_N	0.0154854	Hyper	0.0156597	1.85481e-09
cg07239716	chr12	88268618	88268620	0.144588	chr12	88267918	88269805	DUSP6	DUSP6	DUSP6	CpG:_259_Shore_N	0.0188788	Hyper	0.0101114	1.04555e-08
cg01814191	chr12	88268654	88268656	0.141022	chr12	88267918	88269805	DUSP6	DUSP6	DUSP6	CpG:_259_Shore_N	0.0248056	Hyper	0.00182145	7.6108e-08
cg17740822	chr12	88268739	88268741	0.175808	chr12	88267918	88269805	DUSP6	DUSP6	DUSP6	CpG:_259_Shore_N	0.0203605	Hyper	0.00256426	1.44262e-06
cg10233654	chr12	88268751	88268753	0.0869841	chr12	88267918	88269805	DUSP6	DUSP6	DUSP6	CpG:_259_Shore_N	0.0154192	Hyper	0.000279312	1.87803e-05
cg25124406	chr12	88268792	88268794	0.049865	chr12	88267918	88269805	DUSP6	DUSP6	DUSP6	CpG:_259_Shore_N	0.00679308	Hyper	0.0287421	0.000989078
cg05769889	chr12	88268831	88268833	0.0783056	chr12	88267918	88269805	DUSP6	DUSP6	DUSP6	CpG:_259_Shore_N	0.0185679	Hyper	7.58003e-05	0.00161484
cg01242903	chr12	88269007	88269009	0.0841171	chr12	88267918	88269805	DUSP6	DUSP6	DUSP6	CpG:_259_Shore_N	0.0139111	Hyper	0.00119855	0.0669091
cg20521715	chr12	88269322	88269324	0.0209511	chr12	88267918	88269805	DUSP6	DUSP6	DUSP6	CpG:_259_Island	0.00162513	Hyper	0.160521	0.27805
cg17473923	chr12	88269608	88269610	0.0052523	chr12	88267918	88269805	DUSP6	DUSP6	DUSP6	CpG:_259_Island	0.000639748	Hyper	0.214514	0.303213
cg21860679	chr12	88269803	88269805	0.00840038	chr12	88267918	88269805	DUSP6	DUSP6	DUSP6	CpG:_259_Island	0.00103435	Hyper	0.0635254	0.26672
cg00751937	chr12	93921317	93921319	0.0240486	chr12	93921317	93921941	NDUFA12	NDUFA12	NDUFA12	CpG:_24_Shore_N	0.00129123	Hyper	0.157048	0.00916067
cg01065920	chr12	93921455	93921457	0.0041098	chr12	93921317	93921941	NDUFA12	NDUFA12	NDUFA12	CpG:_24_Shore_N	-0.000553321	Hyper	0.0919234	0.0103091
cg20096614	chr12	93921559	93921561	0.008954	chr12	93921317	93921941	NDUFA12	NDUFA12	NDUFA12	CpG:_24_Island	0.0019428	Hyper	0.119206	0.00534747
cg04694155	chr12	93921616	93921618	0.0291969	chr12	93921317	93921941	NDUFA12	NDUFA12	NDUFA12	CpG:_24_Island	0.00265714	Hyper	0.0299441	0.00650952
cg21704203	chr12	93921619	93921621	0.015603	chr12	93921317	93921941	NDUFA12	NDUFA12	NDUFA12	CpG:_24_Island	0.000264578	Hyper	0.395929	0.0151789
cg08301597	chr12	93921717	93921719	0.032046	chr12	93921317	93921941	NDUFA12	NA	NDUFA12	CpG:_24_Island	0.00234568	Hyper	0.0447112	0.0105968
cg16830870	chr12	93921738	93921740	0.0297139	chr12	93921317	93921941	NDUFA12	NA	NDUFA12	CpG:_24_Island	0.0081831	Hyper	0.00132057	0.020356
cg16372047	chr12	93921740	93921742	0.0277559	chr12	93921317	93921941	NDUFA12	NA	NDUFA12	CpG:_24_Island	0.00642266	Hyper	0.00101531	0.119822
cg22141781	chr12	93921834	93921836	0.236942	chr12	93921317	93921941	NDUFA12	NA	NDUFA12	CpG:_24_Shore_S	0.0134204	Hyper	0.1107	0.386025
cg11366788	chr12	93921862	93921864	0.0670803	chr12	93921317	93921941	NDUFA12	NA	NDUFA12	CpG:_24_Shore_S	0.00432981	Hyper	0.228357	0.456609
cg25733559	chr12	93921937	93921939	0.855553	chr12	93921317	93921941	NDUFA12	NA	NDUFA12	CpG:_24_Shore_S	0.0115777	Hypo	0.131911	0.434619
cg10593816	chr12	93921939	93921941	0.876169	chr12	93921317	93921941	NDUFA12	NA	NDUFA12	CpG:_24_Shore_S	-0.0102647	Hypo	0.0812282	0.309719
cg15381313	chr12	99391639	99391641	0.875131	chr12	99391639	99391890	NR1H4	NA	NR1H4	NA	-0.0030002	Hyper	0.338718	0.00698428
cg18874332	chr12	99391659	99391661	0.615519	chr12	99391639	99391890	NR1H4	NA	NR1H4	NA	0.0307877	Hyper	0.0114156	0.00275582
cg03771004	chr12	99391841	99391843	0.915465	chr12	99391639	99391890	NR1H4	NR1H4	NR1H4	NA	0.0138911	Hyper	0.00527538	0.00974279
cg23256150	chr12	99391888	99391890	0.865864	chr12	99391639	99391890	NR1H4	NR1H4	NR1H4	NA	0.0177898	Hyper	0.000527788	0.045126
cg26416887	chr12	110103307	110103309	0.602288	chr12	110103307	110103839	NA	CUX2	CUX2	NA	-0.0264604	Hypo	0.0067265	0.00814317
cg26874693	chr12	110103318	110103320	0.379644	chr12	110103307	110103839	NA	CUX2	CUX2	NA	-0.0231648	Hypo	0.0232276	0.03532
cg00807464	chr12	110103359	110103361	0.282394	chr12	110103307	110103839	NA	CUX2	CUX2	NA	-0.0128388	Hypo	0.0588477	0.0739991
cg07366670	chr12	110103459	110103461	0.35584	chr12	110103307	110103839	NA	CUX2	CUX2	NA	-0.00978939	Hypo	0.12583	0.107122
cg23489038	chr12	110103572	110103574	0.350831	chr12	110103307	110103839	NA	CUX2	CUX2	NA	-0.0157507	Hypo	0.0268793	0.121863
cg21426559	chr12	110103788	110103790	0.670814	chr12	110103307	110103839	NA	CUX2	CUX2	NA	-0.0123801	Hypo	0.0591845	0.365812
cg15920906	chr12	110103796	110103798	0.783276	chr12	110103307	110103839	NA	CUX2	CUX2	NA	-0.00617573	Hypo	0.220924	0.461338
cg06815950	chr12	110103837	110103839	0.859743	chr12	110103307	110103839	NA	CUX2	CUX2	NA	-0.0117607	Hyper	0.0473372	0.478219
cg19084629	chr12	115892261	115892263	0.557598	chr12	115892261	115892570	NA	FBXW8	FBXW8	NA	0.0189641	Hyper	0.00771736	0.000517046
cg01807313	chr12	115892352	115892354	0.593864	chr12	115892261	115892570	NA	FBXW8	FBXW8	NA	0.0344647	Hyper	0.0108059	0.0030301
cg02973792	chr12	115892504	115892506	0.518597	chr12	115892261	115892570	NA	FBXW8	FBXW8	NA	0.0217766	Hyper	0.0516522	0.0116532
cg16111737	chr12	115892545	115892547	0.566015	chr12	115892261	115892570	NA	FBXW8	FBXW8	NA	0.0423677	Hyper	0.00156598	0.0179746
cg13524328	chr12	115892568	115892570	0.752258	chr12	115892261	115892570	NA	FBXW8	FBXW8	NA	0.0308525	Hyper	0.00499066	0.122595
cg13032018	chr12	117057913	117057915	0.0266006	chr12	117057913	117058900	PEBP1	NA	PEBP1	CpG:_89_Shore_N	0.00776251	Hyper	0.00430201	0.00356089
cg06417225	chr12	117057915	117057917	0.00858493	chr12	117057913	117058900	PEBP1	NA	PEBP1	CpG:_89_Shore_N	0.00377126	Hyper	0.00204916	0.0179435
cg26858892	chr12	117058022	117058024	0.0400696	chr12	117057913	117058900	PEBP1	NA	PEBP1	CpG:_89_Shore_N	-0.00120673	Hyper	0.249172	0.081314
cg09949152	chr12	117058113	117058115	0.0180507	chr12	117057913	117058900	PEBP1	NA	PEBP1	CpG:_89_Island	0.000969172	Hyper	0.170373	0.0578325
cg07383443	chr12	117058118	117058120	0.013108	chr12	117057913	117058900	PEBP1	NA	PEBP1	CpG:_89_Island	-7.37609e-05	Hyper	0.47121	0.0633611
cg02661886	chr12	117058127	117058129	0.0358723	chr12	117057913	117058900	PEBP1	NA	PEBP1	CpG:_89_Island	-0.000406519	Hyper	0.408342	0.0479068
cg25551691	chr12	117058227	117058229	0.0120491	chr12	117057913	117058900	PEBP1	NA	PEBP1	CpG:_89_Island	0.00159456	Hyper	0.0124644	0.0386448
cg17762617	chr12	117058232	117058234	0.00904593	chr12	117057913	117058900	PEBP1	NA	PEBP1	CpG:_89_Island	0.000648614	Hyper	0.184622	0.0926618
cg18478175	chr12	117058239	117058241	0.0304062	chr12	117057913	117058900	PEBP1	NA	PEBP1	CpG:_89_Island	0.00241771	Hyper	0.0945854	0.0969925
cg05696801	chr12	117058268	117058270	0.00287526	chr12	117057913	117058900	PEBP1	PEBP1	PEBP1	CpG:_89_Island	0.00122342	Hyper	0.00185526	0.121278
cg12897782	chr12	117058270	117058272	0.0073295	chr12	117057913	117058900	PEBP1	PEBP1	PEBP1	CpG:_89_Island	0.000592742	Hyper	0.242458	0.334724
cg23748035	chr12	117058650	117058652	0.0174409	chr12	117057913	117058900	PEBP1	PEBP1	PEBP1	CpG:_89_Island	0.000237864	Hyper	0.431684	0.338137
cg15213225	chr12	117058898	117058900	0.0111277	chr12	117057913	117058900	PEBP1	PEBP1	PEBP1	CpG:_89_Island	0.00154798	Hyper	0.0533379	0.309913
cg12694870	chr12	120781062	120781064	0.946582	chr12	120781062	120781792	HPD	HPD	HPD	NA	-0.00302076	Hypo	0.169905	0.00291646
cg02596994	chr12	120781332	120781334	0.620622	chr12	120781062	120781792	HPD	HPD	HPD	NA	-0.0112738	Hypo	0.163794	0.00255194
cg16310003	chr12	120781462	120781464	0.798265	chr12	120781062	120781792	HPD	HPD	HPD	NA	-0.0258003	Hypo	0.0192667	0.00205198
cg21502250	chr12	120781695	120781697	0.857921	chr12	120781062	120781792	HPD	HPD	HPD	NA	-0.0254149	Hypo	0.00334065	0.00542654
cg02506908	chr12	120781790	120781792	0.948836	chr12	120781062	120781792	HPD	HPD	HPD	NA	-0.0181509	Hypo	0.000308182	0.0344117
cg24541425	chr12	129095010	129095012	0.627978	chr12	129095010	129096075	NA	NA	LOC100190940	CpG:_26_Shore_S	-0.0133551	Hypo	0.107061	0.000788122
cg22512573	chr12	129095166	129095168	0.727419	chr12	129095010	129096075	NA	NA	LOC100190940	CpG:_26_Shelf_S	-0.0267555	Hypo	0.0440636	0.000751183
cg26430081	chr12	129095346	129095348	0.69961	chr12	129095010	129096075	NA	NA	LOC100190940	CpG:_26_Shelf_S	-0.0157505	Hypo	0.123014	0.00161484
cg11334644	chr12	129095466	129095468	0.448685	chr12	129095010	129096075	NA	NA	LOC100190940	CpG:_26_Shelf_S	-0.0267032	Hypo	0.00669705	0.00182998
cg05863637	chr12	129095602	129095604	0.590781	chr12	129095010	129096075	NA	NA	LOC100190940	CpG:_26_Shelf_S	-0.0204062	Hypo	0.018824	0.00935054
cg17226286	chr12	129095625	129095627	0.53472	chr12	129095010	129096075	NA	NA	LOC100190940	CpG:_26_Shelf_S	-0.0325365	Hypo	0.00314553	0.0268533
cg06153623	chr12	129095801	129095803	0.262617	chr12	129095010	129096075	NA	NA	LOC100190940	CpG:_26_Shelf_S	-0.00895868	Hypo	0.0920861	0.120761
cg16236851	chr12	129095903	129095905	0.331113	chr12	129095010	129096075	NA	NA	LOC100190940	CpG:_26_Shelf_S	-0.0270289	Hypo	0.00974939	0.144213
cg01802493	chr12	129096073	129096075	0.55399	chr12	129095010	129096075	NA	NA	LOC100190940	CpG:_26_Shelf_S	-0.0197834	Hypo	0.0993873	0.328952
cg00360256	chr12	131575796	131575798	0.426961	chr12	131575796	131576836	FBRSL1	NA	FBRSL1	CpG:_58_Shore_N,CpG:_69_Shore_N	0.0123505	Hyper	0.0270811	1.79291e-07
cg17152423	chr12	131575801	131575803	0.338111	chr12	131575796	131576836	FBRSL1	NA	FBRSL1	CpG:_58_Shore_N,CpG:_69_Shore_N	0.00123949	Hyper	0.423789	5.56719e-07
cg20214067	chr12	131575848	131575850	0.425528	chr12	131575796	131576836	FBRSL1	NA	FBRSL1	CpG:_58_Shore_N,CpG:_69_Shore_N	0.0109223	Hyper	0.0580308	4.17419e-07
cg24846573	chr12	131575878	131575880	0.242435	chr12	131575796	131576836	FBRSL1	NA	FBRSL1	CpG:_58_Shore_N,CpG:_69_Shore_N	0.0124029	Hyper	0.0104204	7.90892e-07
cg23681339	chr12	131575880	131575882	0.162064	chr12	131575796	131576836	FBRSL1	NA	FBRSL1	CpG:_58_Shore_N,CpG:_69_Shore_N	0.0185637	Hyper	0.00237513	3.97956e-06
cg25694349	chr12	131575978	131575980	0.110361	chr12	131575796	131576836	FBRSL1	NA	FBRSL1	CpG:_69_Island	0.0287255	Hyper	0.00117928	3.66221e-05
cg05617413	chr12	131575984	131575986	0.0984345	chr12	131575796	131576836	FBRSL1	NA	FBRSL1	CpG:_69_Island	0.0138276	Hyper	0.0218358	0.000430609
cg10304922	chr12	131575996	131575998	0.137651	chr12	131575796	131576836	FBRSL1	NA	FBRSL1	CpG:_69_Island	0.00823378	Hyper	0.150324	0.0012484
cg07688604	chr12	131576000	131576002	0.165718	chr12	131575796	131576836	FBRSL1	NA	FBRSL1	CpG:_69_Island	0.0196084	Hyper	0.007483	0.00149867
cg19595750	chr12	131576011	131576013	0.130703	chr12	131575796	131576836	FBRSL1	NA	FBRSL1	CpG:_69_Island	0.0210346	Hyper	0.00987959	0.0057729
cg24800655	chr12	131576013	131576015	0.167381	chr12	131575796	131576836	FBRSL1	NA	FBRSL1	CpG:_69_Island	0.0201776	Hyper	0.00460897	0.0183579
cg26860182	chr12	131576126	131576128	0.123742	chr12	131575796	131576836	FBRSL1	NA	FBRSL1	CpG:_69_Island	0.0117475	Hyper	0.0281385	0.058027
cg00370303	chr12	131576128	131576130	0.0314518	chr12	131575796	131576836	FBRSL1	NA	FBRSL1	CpG:_69_Island	-0.00160859	Hyper	0.190109	0.0961198
cg23890800	chr12	131576133	131576135	0.0385178	chr12	131575796	131576836	FBRSL1	NA	FBRSL1	CpG:_69_Island	0.00219131	Hyper	0.223495	0.0750808
cg18450555	chr12	131576139	131576141	0.0182507	chr12	131575796	131576836	FBRSL1	NA	FBRSL1	CpG:_69_Island	0.00153081	Hyper	0.189418	0.0775438
cg23097155	chr12	131576141	131576143	0.030828	chr12	131575796	131576836	FBRSL1	NA	FBRSL1	CpG:_69_Island	0.00433297	Hyper	0.114147	0.0831894
cg07050555	chr12	131576543	131576545	0.016063	chr12	131575796	131576836	FBRSL1	NA	FBRSL1	CpG:_58_Shore_N,CpG:_69_Shore_S	0.00131945	Hyper	0.181242	0.0804854
cg19183325	chr12	131576558	131576560	0.0152602	chr12	131575796	131576836	FBRSL1	NA	FBRSL1	CpG:_58_Shore_N,CpG:_69_Shore_S	0.000779834	Hyper	0.312088	0.0873507
cg25350087	chr12	131576564	131576566	0.00818071	chr12	131575796	131576836	FBRSL1	NA	FBRSL1	CpG:_58_Shore_N,CpG:_69_Shore_S	0.000704718	Hyper	0.255061	0.0830455
cg08818195	chr12	131576577	131576579	0.0508088	chr12	131575796	131576836	FBRSL1	NA	FBRSL1	CpG:_58_Shore_N,CpG:_69_Shore_S	0.00561821	Hyper	0.0326772	0.0822901
cg11228480	chr12	131576583	131576585	0.0651093	chr12	131575796	131576836	FBRSL1	NA	FBRSL1	CpG:_58_Shore_N,CpG:_69_Shore_S	0.006557	Hyper	0.0116579	0.130327
cg01845583	chr12	131576592	131576594	0.0412403	chr12	131575796	131576836	FBRSL1	NA	FBRSL1	CpG:_58_Shore_N,CpG:_69_Shore_S	0.0015004	Hyper	0.239679	0.22817
cg24182729	chr12	131576598	131576600	0.0280283	chr12	131575796	131576836	FBRSL1	NA	FBRSL1	CpG:_58_Shore_N,CpG:_69_Shore_S	0.00227604	Hyper	0.205302	0.232999
cg16088107	chr12	131576718	131576720	0.00676895	chr12	131575796	131576836	FBRSL1	NA	FBRSL1	CpG:_58_Shore_N,CpG:_69_Shore_S	0.000563981	Hyper	0.313357	0.243675
cg09125882	chr12	131576723	131576725	0.0118759	chr12	131575796	131576836	FBRSL1	NA	FBRSL1	CpG:_58_Shore_N,CpG:_69_Shore_S	0.00237921	Hyper	0.018404	0.237574
cg00638090	chr12	131576750	131576752	0.0285975	chr12	131575796	131576836	FBRSL1	NA	FBRSL1	CpG:_58_Shore_N,CpG:_69_Shore_S	-0.0017224	Hyper	0.16286	0.362892
cg15282907	chr12	131576752	131576754	0.0110502	chr12	131575796	131576836	FBRSL1	NA	FBRSL1	CpG:_58_Shore_N,CpG:_69_Shore_S	0.000363215	Hyper	0.361088	0.30739
cg19705626	chr12	131576754	131576756	0.0216608	chr12	131575796	131576836	FBRSL1	NA	FBRSL1	CpG:_58_Shore_N,CpG:_69_Shore_S	0.00259875	Hyper	0.135765	0.291592
cg19510970	chr12	131576826	131576828	0.00734667	chr12	131575796	131576836	FBRSL1	NA	FBRSL1	CpG:_58_Shore_N,CpG:_69_Shore_S	-0.000154429	Hyper	0.446564	0.257568
cg11709225	chr12	131576834	131576836	0.0185525	chr12	131575796	131576836	FBRSL1	NA	FBRSL1	CpG:_58_Shore_N,CpG:_69_Shore_S	0.00151725	Hyper	0.0883145	0.22047
cg23943268	chr13	32487620	32487622	0.892429	chr13	32487620	32488839	KL	NA	KL	CpG:_147_Shore_N	0.00447438	Hyper	0.236155	0.000623055
cg03667047	chr13	32487961	32487963	0.379891	chr13	32487620	32488839	KL	NA	KL	CpG:_147_Island	0.0225747	Hyper	0.00440676	0.000736805
cg17806623	chr13	32488001	32488003	0.42303	chr13	32487620	32488839	KL	NA	KL	CpG:_147_Island	0.0136866	Hyper	0.0385593	0.00483594
cg09886946	chr13	32488047	32488049	0.218111	chr13	32487620	32488839	KL	NA	KL	CpG:_147_Island	0.000997699	Hyper	0.424862	0.00969941
cg21545902	chr13	32488082	32488084	0.294313	chr13	32487620	32488839	KL	NA	KL	CpG:_147_Island	0.0166151	Hyper	0.00568591	0.00680577
cg05855588	chr13	32488272	32488274	0.0321672	chr13	32487620	32488839	KL	NA	KL	CpG:_147_Island	0.00149251	Hyper	0.214592	0.0399645
cg17106222	chr13	32488342	32488344	0.025283	chr13	32487620	32488839	KL	NA	KL	CpG:_147_Island	0.000576787	Hyper	0.323842	0.0394527
cg25698998	chr13	32488400	32488402	0.0192257	chr13	32487620	32488839	KL	NA	KL	CpG:_147_Island	-9.07294e-05	Hyper	0.472718	0.0327673
cg02796545	chr13	32488465	32488467	0.178967	chr13	32487620	32488839	KL	NA	KL	CpG:_147_Island	0.0114402	Hyper	0.0169052	0.0211156
cg23132624	chr13	32488472	32488474	0.077812	chr13	32487620	32488839	KL	NA	KL	CpG:_147_Island	0.0144218	Hyper	0.00107692	0.0545501
cg14145477	chr13	32488492	32488494	0.0620619	chr13	32487620	32488839	KL	NA	KL	CpG:_147_Island	0.00700773	Hyper	0.0239825	0.239189
cg05116906	chr13	32488494	32488496	0.025834	chr13	32487620	32488839	KL	NA	KL	CpG:_147_Island	0.00444318	Hyper	0.083649	0.382533
cg02441765	chr13	32488837	32488839	0.0562962	chr13	32487620	32488839	KL	KL	KL	CpG:_147_Island	0.00128266	Hyper	0.317597	0.401337
cg07264876	chr13	94424977	94424979	0.642104	chr13	94424977	94424979	NA	NA	ABCC4	NA	0.0464713	Hyper	3.41445e-05	0.00904634
cg00158308	chr13	96444341	96444343	0.0774215	chr13	96444341	96445224	OXGR1	OXGR1	OXGR1	CpG:_35_Shore_N	0.00716162	Hyper	0.206176	0.0034361
cg03371199	chr13	96444639	96444641	0.0708963	chr13	96444341	96445224	OXGR1	NA	OXGR1	CpG:_35_Island	0.0195683	Hyper	0.127972	0.00327896
cg13990092	chr13	96444731	96444733	0.03936	chr13	96444341	96445224	OXGR1	NA	OXGR1	CpG:_35_Island	0.0161586	Hyper	0.0605702	0.00379126
cg22996489	chr13	96444736	96444738	0.043709	chr13	96444341	96445224	OXGR1	NA	OXGR1	CpG:_35_Island	0.0180833	Hyper	0.034967	0.00618104
cg21356837	chr13	96444765	96444767	0.0467052	chr13	96444341	96445224	OXGR1	NA	OXGR1	CpG:_35_Shore_S	0.00766008	Hyper	0.0651698	0.0135128
cg20381767	chr13	96444778	96444780	0.0783792	chr13	96444341	96445224	OXGR1	NA	OXGR1	CpG:_35_Shore_S	0.0141021	Hyper	0.0422767	0.0212269
cg18956714	chr13	96444803	96444805	0.0513854	chr13	96444341	96445224	OXGR1	NA	OXGR1	CpG:_35_Shore_S	0.01853	Hyper	0.0162313	0.0386816
cg23037133	chr13	96444811	96444813	0.0734229	chr13	96444341	96445224	OXGR1	NA	OXGR1	CpG:_35_Shore_S	0.0131293	Hyper	0.0312964	0.0920777
cg24663970	chr13	96445084	96445086	0.230382	chr13	96444341	96445224	OXGR1	NA	OXGR1	CpG:_35_Shore_S	0.0229283	Hyper	0.05258	0.155925
cg21810047	chr13	96445222	96445224	0.484221	chr13	96444341	96445224	OXGR1	NA	OXGR1	CpG:_35_Shore_S	0.0199579	Hyper	0.0237572	0.21221
cg24330793	chr13	102330159	102330161	0.890104	chr13	102330159	102330437	METTL21EP	NA	METTL21EP	NA	0.0167807	Hyper	0.00314273	0.000910322
cg00009871	chr13	102330260	102330262	0.753046	chr13	102330159	102330437	METTL21EP	NA	METTL21EP	NA	0.00907078	Hyper	0.151857	0.00735763
cg09887906	chr13	102330304	102330306	0.78312	chr13	102330159	102330437	METTL21EP	NA	METTL21EP	NA	0.0206673	Hyper	0.00734635	0.00746509
cg24427175	chr13	102330339	102330341	0.811303	chr13	102330159	102330437	METTL21EP	NA	METTL21EP	NA	0.00945293	Hyper	0.0964796	0.0337254
cg09287356	chr13	102330349	102330351	0.849497	chr13	102330159	102330437	METTL21EP	NA	METTL21EP	NA	0.0112378	Hyper	0.0920194	0.0408578
cg05329135	chr13	102330420	102330422	0.724813	chr13	102330159	102330437	METTL21EP	NA	METTL21EP	NA	0.021016	Hyper	0.0257774	0.046977
cg21247923	chr13	102330435	102330437	0.914362	chr13	102330159	102330437	METTL21EP	NA	METTL21EP	NA	0.0120037	Hyper	0.00204564	0.0853839
cg16427670	chr13	110564902	110564904	0.0903106	chr13	110564902	110565901	ARHGEF7	NA	ARHGEF7	NA	0.0162621	Hyper	0.000106795	0.00484647
cg20749916	chr13	110565003	110565005	0.0380651	chr13	110564902	110565901	ARHGEF7	NA	ARHGEF7	NA	-0.00113823	Hyper	0.251054	0.123114
cg20876030	chr13	110565642	110565644	0.1569	chr13	110564902	110565901	ARHGEF7	ARHGEF7	ARHGEF7	NA	0.0111578	Hyper	0.00990936	0.079328
cg00557354	chr13	110565899	110565901	0.0186225	chr13	110564902	110565901	ARHGEF7	ARHGEF7	ARHGEF7	NA	0.00376969	Hyper	0.0127765	0.262654
cg20430656	chr13	112690457	112690459	0.617359	chr13	112690457	112690786	NA	MCF2L	MCF2L	NA	0.0102891	Hyper	0.0117229	0.00602141
cg16753167	chr13	112690487	112690489	0.692846	chr13	112690457	112690786	NA	MCF2L	MCF2L	NA	0.0224355	Hyper	0.00323943	0.022316
cg12159259	chr13	112690515	112690517	0.639873	chr13	112690457	112690786	NA	MCF2L	MCF2L	NA	0.0224889	Hyper	6.51558e-05	0.101601
cg14550076	chr13	112690703	112690705	0.940905	chr13	112690457	112690786	NA	MCF2L	MCF2L	NA	-0.00264306	Hypo	0.157526	0.415448
cg16351318	chr13	112690709	112690711	0.935836	chr13	112690457	112690786	NA	MCF2L	MCF2L	NA	-0.00408205	Hypo	0.0849973	0.460351
cg26256771	chr13	112690784	112690786	0.931792	chr13	112690457	112690786	NA	MCF2L	MCF2L	NA	0.00394837	Hyper	0.182415	0.531418
cg18305818	chr13	112697600	112697602	0.930797	chr13	112697600	112698157	NA	MCF2L	MCF2L	CpG:_84_Island	0.0173359	Hyper	0.000220243	0.00566069
cg13197560	chr13	112697953	112697955	0.4452	chr13	112697600	112698157	NA	MCF2L	MCF2L	CpG:_84_Shore_S	-0.00999817	Hyper	0.264103	0.2053
cg08071719	chr13	112698155	112698157	0.839505	chr13	112697600	112698157	NA	MCF2L	MCF2L	CpG:_84_Shore_S	0.0284447	Hyper	0.000697475	0.153275
cg17928152	chr13	112711206	112711208	0.901875	chr13	112711206	112711540	NA	MCF2L	MCF2L	CpG:_31_Island	0.0206476	Hyper	0.00408079	0.00502282
cg27558411	chr13	112711245	112711247	0.938035	chr13	112711206	112711540	NA	MCF2L	MCF2L	CpG:_31_Island	0.011773	Hyper	0.00532503	0.0309921
cg05972352	chr13	112711373	112711375	0.778226	chr13	112711206	112711540	NA	MCF2L	MCF2L	CpG:_31_Island	0.024307	Hyper	0.00790508	0.115724
cg14783051	chr13	112711538	112711540	0.916436	chr13	112711206	112711540	NA	MCF2L	MCF2L	CpG:_31_Island	0.00925693	Hyper	0.06352	0.287449
cg02676602	chr13	112746408	112746410	0.387551	chr13	112746408	112747528	NA	MCF2L	MCF2L	CpG:_37_Shelf_N	0.0219412	Hyper	0.064159	0.000100929
cg02810375	chr13	112746416	112746418	0.390123	chr13	112746408	112747528	NA	MCF2L	MCF2L	CpG:_37_Shelf_N	0.0219623	Hyper	0.0364849	0.000172749
cg16264004	chr13	112746431	112746433	0.276276	chr13	112746408	112747528	NA	MCF2L	MCF2L	CpG:_37_Shelf_N	0.0394685	Hyper	0.00560701	0.000436514
cg02347312	chr13	112746606	112746608	0.376312	chr13	112746408	112747528	NA	MCF2L	MCF2L	CpG:_37_Shelf_N	0.0296378	Hyper	0.0233855	0.000131612
cg14114282	chr13	112746621	112746623	0.37824	chr13	112746408	112747528	NA	MCF2L	MCF2L	CpG:_37_Shelf_N	0.032125	Hyper	0.0507617	0.000418614
cg10855276	chr13	112746688	112746690	0.321207	chr13	112746408	112747528	NA	MCF2L	MCF2L	CpG:_37_Shelf_N	0.0342169	Hyper	0.0257041	0.000838988
cg01675953	chr13	112746931	112746933	0.359217	chr13	112746408	112747528	NA	MCF2L	MCF2L	CpG:_37_Shelf_N	0.0212973	Hyper	0.0336936	0.00239361
cg07443074	chr13	112746946	112746948	0.361228	chr13	112746408	112747528	NA	MCF2L	MCF2L	CpG:_37_Shelf_N	0.0213951	Hyper	0.0442608	0.00536572
cg22495636	chr13	112746951	112746953	0.32902	chr13	112746408	112747528	NA	MCF2L	MCF2L	CpG:_37_Shelf_N	0.0146765	Hyper	0.108881	0.0102944
cg00675891	chr13	112746994	112746996	0.337661	chr13	112746408	112747528	NA	MCF2L	MCF2L	CpG:_37_Shelf_N	0.0101817	Hyper	0.207986	0.0129134
cg25545323	chr13	112747004	112747006	0.32622	chr13	112746408	112747528	NA	MCF2L	MCF2L	CpG:_37_Shelf_N	0.0239837	Hyper	0.0491824	0.011442
cg00053927	chr13	112747014	112747016	0.346377	chr13	112746408	112747528	NA	MCF2L	MCF2L	CpG:_37_Shelf_N	0.0252781	Hyper	0.0464689	0.0204024
cg12314335	chr13	112747016	112747018	0.356745	chr13	112746408	112747528	NA	MCF2L	MCF2L	CpG:_37_Shelf_N	0.0194222	Hyper	0.0277352	0.0346931
cg06460888	chr13	112747440	112747442	0.363355	chr13	112746408	112747528	NA	MCF2L	MCF2L	CpG:_37_Shelf_N	0.0325017	Hyper	0.00415552	0.0452568
cg17831440	chr13	112747526	112747528	0.235066	chr13	112746408	112747528	NA	MCF2L	MCF2L	CpG:_37_Shelf_N	0.0334604	Hyper	0.0291367	0.144753
cg12542490	chr13	112850886	112850888	0.968297	chr13	112850886	112851581	NA	F10	F10	CpG:_25_Shore_N	0.000153965	Hypo	0.476506	0.00784817
cg23418066	chr13	112850956	112850958	0.948832	chr13	112850886	112851581	NA	F10	F10	CpG:_25_Shore_N	-0.0052725	Hypo	0.00688701	0.00456695
cg09014132	chr13	112851019	112851021	0.932184	chr13	112850886	112851581	NA	F10	F10	CpG:_25_Shore_N	-0.00732076	Hypo	0.00387348	0.0215791
cg14192037	chr13	112851273	112851275	0.86724	chr13	112850886	112851581	NA	F10	F10	CpG:_25_Island	-0.0138658	Hypo	0.0321194	0.0942138
cg26489080	chr13	112851336	112851338	0.98423	chr13	112850886	112851581	NA	F10	F10	CpG:_25_Island	-0.00076857	Hypo	0.167148	0.158019
cg05597850	chr13	112851468	112851470	0.983008	chr13	112850886	112851581	NA	F10	F10	CpG:_25_Island	-0.00155963	Hypo	0.0390548	0.159006
cg04578149	chr13	112851579	112851581	0.897052	chr13	112850886	112851581	NA	F10	F10	CpG:_25_Shore_S	-0.011979	Hypo	0.0342887	0.238604
cg13787135	chr14	20340246	20340248	0.374605	chr14	20340246	20341196	RNASE1	RNASE1	RNASE1	NA	0.0231135	Hyper	0.0156073	0.00373626
cg05153345	chr14	20340414	20340416	0.440549	chr14	20340246	20341196	RNASE1	RNASE1	RNASE1	NA	0.0225169	Hyper	0.0362936	0.011795
cg08122234	chr14	20340689	20340691	0.526716	chr14	20340246	20341196	RNASE1	RNASE1	RNASE1	NA	0.0147855	Hyper	0.150202	0.0244387
cg05958352	chr14	20340763	20340765	0.49815	chr14	20340246	20341196	RNASE1	RNASE1	RNASE1	NA	0.0258644	Hyper	0.0434613	0.0259626
cg18836485	chr14	20340857	20340859	0.4768	chr14	20340246	20341196	RNASE1	RNASE1	RNASE1	NA	0.0342636	Hyper	0.0167963	0.0452663
cg12940993	chr14	20340987	20340989	0.327058	chr14	20340246	20341196	RNASE1	NA	RNASE1	NA	0.0205233	Hyper	0.0559325	0.104819
cg13718960	chr14	20341152	20341154	0.397661	chr14	20340246	20341196	RNASE1	NA	RNASE1	NA	0.0241269	Hyper	0.0166404	0.146855
cg18832407	chr14	20341194	20341196	0.499455	chr14	20340246	20341196	RNASE1	NA	RNASE1	NA	0.0216809	Hyper	0.0615638	0.284809
cg05239956	chr14	23106348	23106350	0.0353444	chr14	23106348	23107010	AP1G2	AP1G2	AP1G2	CpG:_48_Island	0.00385439	Hyper	0.0407709	0.00526742
cg23567369	chr14	23106404	23106406	0.0348266	chr14	23106348	23107010	AP1G2	AP1G2	AP1G2	CpG:_48_Island	-0.00228817	Hyper	0.125926	0.0104573
cg08138379	chr14	23106422	23106424	0.0102979	chr14	23106348	23107010	AP1G2	AP1G2	AP1G2	CpG:_48_Island	0.00128445	Hyper	0.0569654	0.00519118
cg19982658	chr14	23106539	23106541	0.00967618	chr14	23106348	23107010	AP1G2	AP1G2	AP1G2	CpG:_48_Island	0.00202612	Hyper	0.0760311	0.00869847
cg05164916	chr14	23106567	23106569	0.0161202	chr14	23106348	23107010	AP1G2	AP1G2	AP1G2	CpG:_48_Island	0.00147297	Hyper	0.184422	0.0130032
cg19805785	chr14	23106722	23106724	0.0082374	chr14	23106348	23107010	AP1G2	AP1G2	AP1G2	CpG:_48_Island	0.00213682	Hyper	0.000269033	0.012268
cg26134147	chr14	23106747	23106749	0.103903	chr14	23106348	23107010	AP1G2	AP1G2	AP1G2	CpG:_48_Island	0.00897711	Hyper	0.0838866	0.147175
cg07591622	chr14	23106753	23106755	0.0339584	chr14	23106348	23107010	AP1G2	AP1G2	AP1G2	CpG:_48_Island	0.00171244	Hyper	0.288901	0.183178
cg13029731	chr14	23106893	23106895	0.017482	chr14	23106348	23107010	AP1G2	AP1G2	AP1G2	CpG:_48_Island	0.00130067	Hyper	0.158697	0.159302
cg02945646	chr14	23107008	23107010	0.294213	chr14	23106348	23107010	AP1G2	AP1G2	AP1G2	CpG:_48_Shore_S	0.0250829	Hyper	0.00849344	0.244884
cg01965533	chr14	74418211	74418213	0.0101818	chr14	74418211	74418909	DLST	NA	DLST	CpG:_60_Shore_N	0.00138398	Hyper	0.0586124	0.00801295
cg04221305	chr14	74418249	74418251	0.0338378	chr14	74418211	74418909	DLST	NA	DLST	CpG:_60_Island	0.00267535	Hyper	0.0573248	0.0136669
cg13987704	chr14	74418276	74418278	0.0148072	chr14	74418211	74418909	DLST	NA	DLST	CpG:_60_Island	0.00348197	Hyper	0.00107636	0.0228272
cg23634478	chr14	74418325	74418327	0.0227038	chr14	74418211	74418909	DLST	NA	DLST	CpG:_60_Island	0.00280724	Hyper	0.00489818	0.142332
cg08085208	chr14	74418531	74418533	0.0235234	chr14	74418211	74418909	DLST	DLST	DLST	CpG:_60_Island	0.000893187	Hyper	0.310593	0.342902
cg27084680	chr14	74418812	74418814	0.00711173	chr14	74418211	74418909	DLST	DLST	DLST	CpG:_60_Island	-0.000708899	Hyper	0.109971	0.323899
cg13526689	chr14	74418907	74418909	0.0235329	chr14	74418211	74418909	DLST	DLST	DLST	CpG:_60_Shore_S	0.00267485	Hyper	0.0213541	0.205187
cg02057912	chr14	75516185	75516187	0.304397	chr14	75516185	75517185	TGFB3	BCYRN1,TGFB3	TGFB3	CpG:_75_Shelf_N	-0.0084841	Hypo	0.167292	0.00595318
cg24696715	chr14	75516433	75516435	0.482861	chr14	75516185	75517185	TGFB3	BCYRN1,TGFB3	TGFB3	CpG:_75_Shore_N	-0.0246733	Hypo	0.000645675	0.00550335
cg18298494	chr14	75517079	75517081	0.596255	chr14	75516185	75517185	TGFB3	BCYRN1,TGFB3	TGFB3	CpG:_75_Shore_N	-0.0193395	Hypo	0.00970256	0.0184187
cg08615333	chr14	75517165	75517167	0.715412	chr14	75516185	75517185	TGFB3	BCYRN1,TGFB3	TGFB3	CpG:_75_Shore_N	-0.0246064	Hypo	0.00956671	0.0597571
cg17928876	chr14	75517183	75517185	0.564459	chr14	75516185	75517185	TGFB3	BCYRN1,TGFB3	TGFB3	CpG:_75_Shore_N	-0.00706008	Hypo	0.219196	0.150424
cg05376465	chr14	75804079	75804081	0.297109	chr14	75804079	75804604	NA	NA	GPATCH2L	NA	0.0826521	Hyper	0.00220546	3.54802e-05
cg07025785	chr14	75804120	75804122	0.233572	chr14	75804079	75804604	NA	NA	GPATCH2L	NA	0.0837201	Hyper	0.00428967	0.000486022
cg13981132	chr14	75804245	75804247	0.344187	chr14	75804079	75804604	NA	NA	GPATCH2L	NA	0.0484408	Hyper	0.0216384	0.00391652
cg26180080	chr14	75804302	75804304	0.220825	chr14	75804079	75804604	NA	NA	GPATCH2L	NA	0.0619167	Hyper	0.00775357	0.0102515
cg18313317	chr14	75804357	75804359	0.308801	chr14	75804079	75804604	NA	NA	GPATCH2L	NA	0.0614943	Hyper	0.0018437	0.042489
cg00961415	chr14	75804602	75804604	0.930712	chr14	75804079	75804604	NA	NA	GPATCH2L	NA	0.0077006	Hyper	0.0226934	0.209186
cg16213072	chr14	77152487	77152489	0.0230372	chr14	77152487	77153278	SPTLC2	SPTLC2	SPTLC2	CpG:_74_Island	0.00283536	Hyper	0.00952184	0.00834814
cg19007537	chr14	77152560	77152562	0.0185736	chr14	77152487	77153278	SPTLC2	SPTLC2	SPTLC2	CpG:_74_Island	0.00346599	Hyper	0.00407271	0.0300541
cg21063480	chr14	77152643	77152645	0.0437254	chr14	77152487	77153278	SPTLC2	SPTLC2	SPTLC2	CpG:_74_Island	0.00294431	Hyper	0.0181215	0.104377
cg04947514	chr14	77152728	77152730	0.0410149	chr14	77152487	77153278	SPTLC2	SPTLC2	SPTLC2	CpG:_74_Island	0.0042937	Hyper	0.0463218	0.18707
cg06175025	chr14	77152744	77152746	0.0516179	chr14	77152487	77153278	SPTLC2	SPTLC2	SPTLC2	CpG:_74_Island	0.0017275	Hyper	0.269783	0.258959
cg18569885	chr14	77152922	77152924	0.0239032	chr14	77152487	77153278	SPTLC2	NA	SPTLC2	CpG:_74_Island	0.000774136	Hyper	0.265739	0.256019
cg27553433	chr14	77153057	77153059	0.0153714	chr14	77152487	77153278	SPTLC2	NA	SPTLC2	CpG:_74_Shore_S	0.00149637	Hyper	0.0639484	0.251214
cg08230472	chr14	77153168	77153170	0.0363506	chr14	77152487	77153278	SPTLC2	NA	SPTLC2	CpG:_74_Shore_S	0.00233133	Hyper	0.14051	0.329882
cg09341423	chr14	77153211	77153213	0.0131459	chr14	77152487	77153278	SPTLC2	NA	SPTLC2	CpG:_74_Shore_S	0.00120357	Hyper	0.157776	0.373141
cg26362766	chr14	77153276	77153278	0.0922704	chr14	77152487	77153278	SPTLC2	NA	SPTLC2	CpG:_74_Shore_S	0.0048514	Hyper	0.221231	0.415634
cg10825315	chr14	80495664	80495666	0.433319	chr14	80495664	80496331	NA	TSHR	TSHR	NA	0.0282897	Hyper	0.00548793	0.00351793
cg13525276	chr14	80495764	80495766	0.425056	chr14	80495664	80496331	NA	TSHR	TSHR	NA	0.0238592	Hyper	0.00775392	0.0193814
cg18625627	chr14	80495767	80495769	0.330579	chr14	80495664	80496331	NA	TSHR	TSHR	NA	0.0207103	Hyper	0.00562298	0.0697693
cg14373410	chr14	80495986	80495988	0.595317	chr14	80495664	80496331	NA	TSHR	TSHR	NA	0.0370689	Hyper	0.0148065	0.206211
cg12196847	chr14	80496329	80496331	0.889964	chr14	80495664	80496331	NA	TSHR	TSHR	NA	0.00431987	Hyper	0.217689	0.413691
cg07131116	chr14	93616474	93616476	0.00391211	chr14	93616474	93617742	DDX24,IFI27L1	DDX24	DDX24	CpG:_72_Shore_N	0.000718331	Hyper	0.0672638	0.00330564
cg13024633	chr14	93616696	93616698	0.00516363	chr14	93616474	93617742	DDX24,IFI27L1	DDX24	DDX24	CpG:_72_Shore_N	0.00216198	Hyper	0.108657	0.00212754
cg04209971	chr14	93616740	93616742	0.010445	chr14	93616474	93617742	DDX24,IFI27L1	DDX24	DDX24	CpG:_72_Shore_N	0.00204829	Hyper	0.0118896	0.00205219
cg19843991	chr14	93616758	93616760	0.0228901	chr14	93616474	93617742	DDX24,IFI27L1	DDX24	DDX24	CpG:_72_Island	0.000317031	Hyper	0.38701	0.00675134
cg12444840	chr14	93617053	93617055	0.0162732	chr14	93616474	93617742	DDX24,IFI27L1	DDX24	DDX24	CpG:_72_Island	0.000361963	Hyper	0.341744	0.00542352
cg01117833	chr14	93617055	93617057	0.142242	chr14	93616474	93617742	DDX24,IFI27L1	DDX24	DDX24	CpG:_72_Island	-0.00110384	Hyper	0.394639	0.00453348
cg07497264	chr14	93617186	93617188	0.00827006	chr14	93616474	93617742	DDX24,IFI27L1	DDX24	DDX24	CpG:_72_Island	0.000791561	Hyper	0.157627	0.00281925
cg13582233	chr14	93617198	93617200	0.00771979	chr14	93616474	93617742	DDX24,IFI27L1	DDX24	DDX24	CpG:_72_Island	0.0014267	Hyper	0.0771554	0.00316737
cg20554312	chr14	93617248	93617250	0.0107296	chr14	93616474	93617742	DDX24,IFI27L1	DDX24	DDX24	CpG:_72_Island	0.000787024	Hyper	0.184992	0.00480896
cg13768304	chr14	93617250	93617252	0.0293499	chr14	93616474	93617742	DDX24,IFI27L1	DDX24	DDX24	CpG:_72_Island	-0.000419251	Hyper	0.373877	0.00491572
cg12180372	chr14	93617334	93617336	0.0309106	chr14	93616474	93617742	DDX24,IFI27L1	NA	DDX24	CpG:_72_Island	0.00427766	Hyper	0.0068292	0.0027486
cg16430404	chr14	93617338	93617340	0.01821	chr14	93616474	93617742	DDX24,IFI27L1	NA	DDX24	CpG:_72_Island	0.00456866	Hyper	0.00018316	0.0127177
cg26450769	chr14	93617340	93617342	0.0190307	chr14	93616474	93617742	DDX24,IFI27L1	NA	DDX24	CpG:_72_Island	0.00168541	Hyper	0.0839074	0.139837
cg14184786	chr14	93617395	93617397	0.0225698	chr14	93616474	93617742	DDX24,IFI27L1	IFI27L1	IFI27L1	CpG:_72_Island	0.00150331	Hyper	0.132142	0.175216
cg26240433	chr14	93617578	93617580	0.0062848	chr14	93616474	93617742	DDX24,IFI27L1	IFI27L1	IFI27L1	CpG:_72_Shore_S	0.00172698	Hyper	0.029423	0.218222
cg01661494	chr14	93617584	93617586	0.0209062	chr14	93616474	93617742	DDX24,IFI27L1	IFI27L1	IFI27L1	CpG:_72_Shore_S	0.00169419	Hyper	0.185318	0.324333
cg19744906	chr14	93617698	93617700	0.0748014	chr14	93616474	93617742	DDX24,IFI27L1	IFI27L1	IFI27L1	CpG:_72_Shore_S	0.0087948	Hyper	0.0454693	0.347191
cg18941085	chr14	93617714	93617716	0.102871	chr14	93616474	93617742	DDX24,IFI27L1	IFI27L1	IFI27L1	CpG:_72_Shore_S	-0.00418438	Hyper	0.164589	0.478912
cg26367448	chr14	93617740	93617742	0.021219	chr14	93616474	93617742	DDX24,IFI27L1	IFI27L1	IFI27L1	CpG:_72_Shore_S	0.00168641	Hyper	0.117686	0.391952
cg24979161	chr14	93637119	93637121	0.883944	chr14	93637119	93637121	NA	IFI27L1	IFI27L1	NA	-0.0285593	Hypo	3.63264e-05	0.00935054
cg14127336	chr14	95250071	95250073	0.742735	chr14	95250071	95250798	TCL1A	TCL1A	TCL1A	CpG:_53_Island	0.00321735	Hyper	0.349689	0.0087931
cg16696317	chr14	95250158	95250160	0.593636	chr14	95250071	95250798	TCL1A	TCL1A	TCL1A	CpG:_53_Island	0.0111811	Hyper	0.143003	0.00685354
cg19992633	chr14	95250328	95250330	0.307577	chr14	95250071	95250798	TCL1A	NA	TCL1A	CpG:_53_Island	0.0369689	Hyper	0.0334022	0.00780684
cg27089768	chr14	95250350	95250352	0.199054	chr14	95250071	95250798	TCL1A	NA	TCL1A	CpG:_53_Island	0.0341383	Hyper	0.0267925	0.0174322
cg24996565	chr14	95250395	95250397	0.316641	chr14	95250071	95250798	TCL1A	NA	TCL1A	CpG:_53_Island	0.0208221	Hyper	0.0784232	0.0388522
cg13282837	chr14	95250400	95250402	0.525521	chr14	95250071	95250798	TCL1A	NA	TCL1A	CpG:_53_Island	0.012761	Hyper	0.0921839	0.053333
cg07445246	chr14	95250405	95250407	0.429198	chr14	95250071	95250798	TCL1A	NA	TCL1A	CpG:_53_Island	0.0236997	Hyper	0.0462745	0.0687331
cg23114311	chr14	95250578	95250580	0.721525	chr14	95250071	95250798	TCL1A	NA	TCL1A	CpG:_53_Island	0.00288616	Hyper	0.401632	0.107588
cg04313756	chr14	95250594	95250596	0.491334	chr14	95250071	95250798	TCL1A	NA	TCL1A	CpG:_53_Island	0.0126935	Hyper	0.0970921	0.0811215
cg17717124	chr14	95250599	95250601	0.387992	chr14	95250071	95250798	TCL1A	NA	TCL1A	CpG:_53_Island	0.0218883	Hyper	0.0198659	0.0941959
cg08092680	chr14	95250796	95250798	0.888044	chr14	95250071	95250798	TCL1A	NA	TCL1A	CpG:_53_Shore_S	0.0170025	Hyper	0.0141888	0.178023
cg13804788	chr14	100429717	100429719	0.925327	chr14	100429717	100430758	MEG8	NA	MEG8	NA	-0.00163024	Hyper	0.366433	0.00693467
cg00869308	chr14	100429754	100429756	0.776086	chr14	100429717	100430758	MEG8	NA	MEG8	NA	0.0154912	Hyper	0.0396262	0.00391652
cg18122215	chr14	100429767	100429769	0.929534	chr14	100429717	100430758	MEG8	NA	MEG8	NA	0.00867331	Hyper	0.0713678	0.00530224
cg16406141	chr14	100429794	100429796	0.979991	chr14	100429717	100430758	MEG8	NA	MEG8	NA	0.000482758	Hyper	0.387771	0.00796378
cg20963002	chr14	100429840	100429842	0.828579	chr14	100429717	100430758	MEG8	NA	MEG8	NA	0.0256691	Hyper	0.0503929	0.00535984
cg10772372	chr14	100429855	100429857	0.959605	chr14	100429717	100430758	MEG8	NA	MEG8	NA	0.00532529	Hyper	0.06705	0.00935054
cg08112616	chr14	100429940	100429942	0.97155	chr14	100429717	100430758	MEG8	NA	MEG8	NA	0.00614379	Hyper	0.00166537	0.0144177
cg05303297	chr14	100429988	100429990	0.954481	chr14	100429717	100430758	MEG8	NA	MEG8	NA	0.00745145	Hyper	0.0137666	0.0981998
cg26325174	chr14	100430439	100430441	0.570412	chr14	100429717	100430758	MEG8	NA	MEG8	NA	0.00961162	Hyper	0.0469596	0.169902
cg01034631	chr14	100430756	100430758	0.777462	chr14	100429717	100430758	MEG8	NA	MEG8	NA	0.0095379	Hyper	0.0734075	0.245868
cg16241684	chr14	100781642	100781644	0.960317	chr14	100781642	100782220	NA	NA	MEG9	NA	-0.00711616	Hypo	0.000155047	0.00978326
cg27016114	chr14	100782218	100782220	0.810663	chr14	100781642	100782220	NA	NA	MEG9	NA	-0.0114388	Hypo	0.0181127	0.193865
cg18301891	chr14	101096924	101096926	0.0099757	chr14	101096924	101097551	DIO3,MIR1247	NA	MIR1247	CpG:_407_Island	-0.00117382	Hyper	0.241917	0.00877682
cg15238382	chr14	101097266	101097268	0.162631	chr14	101096924	101097551	DIO3,MIR1247	NA	DIO3	CpG:_407_Island	0.0121165	Hyper	0.0382528	0.00419496
cg02287710	chr14	101097412	101097414	0.0743728	chr14	101096924	101097551	DIO3,MIR1247	NA	DIO3	CpG:_407_Island	0.0123109	Hyper	0.00163377	0.00846781
cg01664864	chr14	101097429	101097431	0.142459	chr14	101096924	101097551	DIO3,MIR1247	NA	DIO3	CpG:_407_Island	0.0130739	Hyper	0.0503556	0.0671768
cg15341124	chr14	101097486	101097488	0.292246	chr14	101096924	101097551	DIO3,MIR1247	DIO3	DIO3	CpG:_407_Island	0.0161639	Hyper	0.0105776	0.101679
cg18804615	chr14	101097512	101097514	0.0392112	chr14	101096924	101097551	DIO3,MIR1247	DIO3	DIO3	CpG:_407_Island	0.00092006	Hyper	0.344866	0.327408
cg00741900	chr14	101097549	101097551	0.0984377	chr14	101096924	101097551	DIO3,MIR1247	DIO3	DIO3	CpG:_407_Island	0.0099187	Hyper	0.0144076	0.299231
cg23904247	chr14	101624578	101624580	0.497702	chr14	101624578	101624731	HSP90AA1	HSP90AA1	HSP90AA1	CpG:_162_Shore_S	0.047453	Hyper	0.00688866	0.00789155
cg23289024	chr14	101624598	101624600	0.499764	chr14	101624578	101624731	HSP90AA1	HSP90AA1	HSP90AA1	CpG:_162_Shore_S	0.0533134	Hyper	0.00455783	0.0369134
cg14893857	chr14	101624721	101624723	0.51754	chr14	101624578	101624731	HSP90AA1	HSP90AA1	HSP90AA1	CpG:_162_Shore_S	0.0302588	Hyper	0.0391946	0.137644
cg13797425	chr14	101624729	101624731	0.507288	chr14	101624578	101624731	HSP90AA1	HSP90AA1	HSP90AA1	CpG:_162_Shore_S	0.0448358	Hyper	0.0213906	0.205303
cg25089587	chr14	103254303	103254305	0.888125	chr14	103254303	103254905	NA	ZFYVE21	ZFYVE21	CpG:_144_Shore_S	-0.0195691	Hypo	0.0147105	0.00572815
cg00690554	chr14	103254327	103254329	0.662953	chr14	103254303	103254905	NA	ZFYVE21	ZFYVE21	CpG:_144_Shore_S	-0.0583487	Hypo	0.00357873	0.0180019
cg01720920	chr14	103254903	103254905	0.498702	chr14	103254303	103254905	NA	ZFYVE21	ZFYVE21	CpG:_144_Shelf_S	-0.0191734	Hypo	0.00219016	0.0879727
cg11166287	chr14	103959955	103959957	0.478064	chr14	103959955	103960162	NA	NA	C14orf180	NA	0.0144467	Hyper	0.0161522	0.00735318
cg05100432	chr14	103960049	103960051	0.74158	chr14	103959955	103960162	NA	NA	C14orf180	NA	0.0351252	Hyper	0.00313513	0.0220007
cg00912247	chr14	103960160	103960162	0.734141	chr14	103959955	103960162	NA	NA	C14orf180	NA	0.0287657	Hyper	0.00359017	0.107683
cg18736186	chr15	47249409	47249411	0.30519	chr15	47249409	47249953	GALK2,MIR4716	GALK2	GALK2	NA	0.0219897	Hyper	0.00315151	0.00530371
cg25860737	chr15	47249416	47249418	0.275863	chr15	47249409	47249953	GALK2,MIR4716	GALK2	GALK2	NA	0.0203024	Hyper	0.0103054	0.0316916
cg08036668	chr15	47249448	47249450	0.405448	chr15	47249409	47249953	GALK2,MIR4716	GALK2	GALK2	NA	0.0180355	Hyper	0.0100672	0.0857944
cg10470524	chr15	47249578	47249580	0.00753935	chr15	47249409	47249953	GALK2,MIR4716	GALK2	GALK2	NA	0.000876898	Hyper	0.102141	0.18503
cg23000765	chr15	47249672	47249674	0.0162579	chr15	47249409	47249953	GALK2,MIR4716	GALK2	GALK2	NA	0.00123319	Hyper	0.0813353	0.221752
cg19584346	chr15	47249689	47249691	0.00438739	chr15	47249409	47249953	GALK2,MIR4716	GALK2	GALK2	NA	0.00124783	Hyper	0.0120631	0.275984
cg05118636	chr15	47249696	47249698	0.0206308	chr15	47249409	47249953	GALK2,MIR4716	GALK2	GALK2	NA	-0.00188245	Hypo	0.0588293	0.433056
cg25590798	chr15	47249805	47249807	0.0105219	chr15	47249409	47249953	GALK2,MIR4716	GALK2	GALK2	NA	0.00105918	Hyper	0.0699195	0.392311
cg15487282	chr15	47249951	47249953	0.0267433	chr15	47249409	47249953	GALK2,MIR4716	GALK2	GALK2	NA	-0.000557816	Hypo	0.373047	0.484989
cg22870280	chr15	50191320	50191322	0.957852	chr15	50191320	50192455	BCL2L10	BCL2L10	BCL2L10	CpG:_85_Shore_N	-0.00139364	Hyper	0.308371	0.00256959
cg14540387	chr15	50191523	50191525	0.472465	chr15	50191320	50192455	BCL2L10	BCL2L10	BCL2L10	CpG:_85_Island	0.0266381	Hyper	0.00692208	0.00306166
cg09586459	chr15	50191754	50191756	0.181032	chr15	50191320	50192455	BCL2L10	BCL2L10	BCL2L10	CpG:_85_Island	0.0123399	Hyper	0.0618296	0.0136669
cg13040886	chr15	50192178	50192180	0.272431	chr15	50191320	50192455	BCL2L10	BCL2L10	BCL2L10	CpG:_85_Island	0.00899629	Hyper	0.0560472	0.042359
cg04519487	chr15	50192268	50192270	0.33647	chr15	50191320	50192455	BCL2L10	NA	BCL2L10	CpG:_85_Island	0.01512	Hyper	0.0392097	0.0650164
cg12067522	chr15	50192291	50192293	0.244329	chr15	50191320	50192455	BCL2L10	NA	BCL2L10	CpG:_85_Shore_S	0.0298125	Hyper	0.00421644	0.105064
cg14431573	chr15	50192310	50192312	0.38482	chr15	50191320	50192455	BCL2L10	NA	BCL2L10	CpG:_85_Shore_S	0.0184488	Hyper	0.0248312	0.248254
cg19114050	chr15	50192317	50192319	0.274962	chr15	50191320	50192455	BCL2L10	NA	BCL2L10	CpG:_85_Shore_S	0.0223253	Hyper	0.0248026	0.366346
cg03151554	chr15	50192414	50192416	0.942923	chr15	50191320	50192455	BCL2L10	NA	BCL2L10	CpG:_85_Shore_S	-0.00474831	Hyper	0.173898	0.517076
cg15190747	chr15	50192424	50192426	0.982434	chr15	50191320	50192455	BCL2L10	NA	BCL2L10	CpG:_85_Shore_S	-0.00106091	Hyper	0.273066	0.458244
cg03929531	chr15	50192453	50192455	0.976768	chr15	50191320	50192455	BCL2L10	NA	BCL2L10	CpG:_85_Shore_S	0.00277146	Hyper	0.0522141	0.395697
cg12932613	chr15	50873921	50873923	0.619433	chr15	50873921	50875180	NA	NA	ONECUT1	CpG:_17_Island	-0.0250141	Hypo	0.0427116	0.00107623
cg02723856	chr15	50874017	50874019	0.229032	chr15	50873921	50875180	NA	NA	ONECUT1	CpG:_17_Island	-0.00757338	Hypo	0.22358	0.00231112
cg11324957	chr15	50874148	50874150	0.112718	chr15	50873921	50875180	NA	NA	ONECUT1	CpG:_17_Island	-0.0124361	Hypo	0.054721	0.00195592
cg25689193	chr15	50874259	50874261	0.256448	chr15	50873921	50875180	NA	NA	ONECUT1	CpG:_17_Shore_S,CpG:_24_Shore_N	-0.0223005	Hypo	0.0500268	0.00498365
cg21038785	chr15	50874359	50874361	0.127533	chr15	50873921	50875180	NA	NA	ONECUT1	CpG:_17_Shore_S,CpG:_24_Shore_N	-0.0152406	Hypo	0.026721	0.00879629
cg12062220	chr15	50874523	50874525	0.285553	chr15	50873921	50875180	NA	NA	ONECUT1	CpG:_24_Island	-0.0195452	Hypo	0.0878871	0.0263213
cg09481404	chr15	50874607	50874609	0.210363	chr15	50873921	50875180	NA	NA	ONECUT1	CpG:_24_Island	-0.0245664	Hypo	0.0797407	0.0353277
cg08867241	chr15	50874778	50874780	0.212008	chr15	50873921	50875180	NA	NA	ONECUT1	CpG:_24_Island	-0.0276155	Hypo	0.00642381	0.0473032
cg22078710	chr15	50874890	50874892	0.082892	chr15	50873921	50875180	NA	NA	ONECUT1	CpG:_17_Shore_S,CpG:_24_Shore_S	-0.0184393	Hypo	0.00188573	0.145676
cg07206712	chr15	50875178	50875180	0.337815	chr15	50873921	50875180	NA	NA	ONECUT1	CpG:_17_Shore_S,CpG:_24_Shore_S	-0.00645514	Hypo	0.328461	0.455221
cg17825277	chr15	57736627	57736629	0.015025	chr15	57736627	57737390	GTF2A2	GTF2A2	GTF2A2	CpG:_51_Shore_N	0.00152567	Hyper	0.0322519	0.00104235
cg24088751	chr15	57736773	57736775	0.04166	chr15	57736627	57737390	GTF2A2	GTF2A2	GTF2A2	CpG:_51_Island	-0.00205809	Hyper	0.145345	0.00257831
cg19101460	chr15	57736790	57736792	0.014481	chr15	57736627	57737390	GTF2A2	GTF2A2	GTF2A2	CpG:_51_Island	0.0019961	Hyper	0.0865334	0.00112004
cg27227643	chr15	57737051	57737053	0.0214182	chr15	57736627	57737390	GTF2A2	NA	GTF2A2	CpG:_51_Island	0.00116148	Hyper	0.142926	0.00163806
cg18942022	chr15	57737055	57737057	0.020857	chr15	57736627	57737390	GTF2A2	NA	GTF2A2	CpG:_51_Island	0.00433618	Hyper	0.00773519	0.00176195
cg00368989	chr15	57737062	57737064	0.0236648	chr15	57736627	57737390	GTF2A2	NA	GTF2A2	CpG:_51_Island	0.0044351	Hyper	0.00616704	0.00830704
cg20549688	chr15	57737072	57737074	0.0264174	chr15	57736627	57737390	GTF2A2	NA	GTF2A2	CpG:_51_Island	-0.000878286	Hyper	0.339632	0.0388631
cg17563769	chr15	57737213	57737215	0.00783843	chr15	57736627	57737390	GTF2A2	NA	GTF2A2	CpG:_51_Shore_S	0.00314772	Hyper	0.0703056	0.0207171
cg19188572	chr15	57737303	57737305	0.122247	chr15	57736627	57737390	GTF2A2	NA	GTF2A2	CpG:_51_Shore_S	0.0167229	Hyper	0.108018	0.028981
cg05718389	chr15	57737384	57737386	0.416113	chr15	57736627	57737390	GTF2A2	NA	GTF2A2	CpG:_51_Shore_S	0.0410129	Hyper	0.00856507	0.0306252
cg04667719	chr15	57737388	57737390	0.707689	chr15	57736627	57737390	GTF2A2	NA	GTF2A2	CpG:_51_Shore_S	0.0208633	Hyper	0.0025057	0.0929742
cg17352276	chr15	64582261	64582263	0.786618	chr15	64582261	64582899	RPL4,SNORD16,SNORD18A,SNORD18B,SNORD18C	RPL4,SNORD16	SNORD16	NA	0.0189696	Hyper	0.00732565	0.00369113
cg00090787	chr15	64582398	64582400	0.730233	chr15	64582261	64582899	RPL4,SNORD16,SNORD18A,SNORD18B,SNORD18C	RPL4	RPL4	NA	0.0131572	Hyper	0.081848	0.0172127
cg18091264	chr15	64582648	64582650	0.335012	chr15	64582261	64582899	RPL4,SNORD16,SNORD18A,SNORD18B,SNORD18C,ZWILCH	RPL4,SNORD18A	SNORD18A	NA	0.0143449	Hyper	0.0425205	0.0234126
cg12660445	chr15	64582790	64582792	0.600607	chr15	64582261	64582899	RPL4,SNORD16,SNORD18A,SNORD18B,ZWILCH	RPL4	RPL4	NA	0.00280301	Hyper	0.384354	0.041158
cg10461895	chr15	64582887	64582889	0.695224	chr15	64582261	64582899	RPL4,SNORD16,SNORD18A,SNORD18B,ZWILCH	RPL4	RPL4	NA	0.0241507	Hyper	0.00110888	0.0236288
cg00893045	chr15	64582897	64582899	0.680909	chr15	64582261	64582899	RPL4,SNORD16,SNORD18A,SNORD18B,ZWILCH	RPL4	RPL4	NA	0.0258132	Hyper	0.0115927	0.166537
cg05547902	chr15	72208575	72208577	0.197946	chr15	72208575	72209582	ISLR2,LOC283731	LOC283731	LOC283731	CpG:_216_Island	0.00888232	Hyper	0.197629	0.0054195
cg25828462	chr15	72208583	72208585	0.255372	chr15	72208575	72209582	ISLR2,LOC283731	LOC283731	LOC283731	CpG:_216_Island	0.0157882	Hyper	0.0853363	0.00814317
cg00781110	chr15	72208587	72208589	0.174732	chr15	72208575	72209582	ISLR2,LOC283731	LOC283731	LOC283731	CpG:_216_Island	0.0223128	Hyper	0.108237	0.0119762
cg07917269	chr15	72208636	72208638	0.22727	chr15	72208575	72209582	ISLR2,LOC283731	LOC283731	LOC283731	CpG:_216_Island	0.0187815	Hyper	0.0375318	0.0279969
cg04920649	chr15	72208687	72208689	0.120567	chr15	72208575	72209582	ISLR2,LOC283731	NA	LOC283731	CpG:_216_Island	0.00231446	Hyper	0.388378	0.0575354
cg07216112	chr15	72208791	72208793	0.0540095	chr15	72208575	72209582	ISLR2,LOC283731	ISLR2	ISLR2	CpG:_216_Island	0.0109256	Hyper	0.0204887	0.0511895
cg08703540	chr15	72208900	72208902	0.0374907	chr15	72208575	72209582	ISLR2,LOC283731	ISLR2	ISLR2	CpG:_216_Island	0.00230418	Hyper	0.301651	0.109682
cg06041677	chr15	72208909	72208911	0.0543741	chr15	72208575	72209582	ISLR2,LOC283731	ISLR2	ISLR2	CpG:_216_Island	0.00319175	Hyper	0.225949	0.106953
cg12017911	chr15	72208939	72208941	0.0649567	chr15	72208575	72209582	ISLR2,LOC283731	ISLR2	ISLR2	CpG:_216_Island	0.0134322	Hyper	0.00644902	0.109962
cg27200833	chr15	72208961	72208963	0.0383891	chr15	72208575	72209582	ISLR2,LOC283731	ISLR2	ISLR2	CpG:_216_Island	0.0092605	Hyper	0.018815	0.21275
cg25705558	chr15	72208970	72208972	0.0797913	chr15	72208575	72209582	ISLR2,LOC283731	ISLR2	ISLR2	CpG:_216_Island	0.0114521	Hyper	0.0550203	0.307689
cg02709205	chr15	72208987	72208989	0.0464324	chr15	72208575	72209582	ISLR2,LOC283731	ISLR2	ISLR2	CpG:_216_Island	0.00172288	Hyper	0.287837	0.255123
cg00550503	chr15	72209327	72209329	0.0395958	chr15	72208575	72209582	ISLR2,LOC283731	ISLR2	ISLR2	CpG:_216_Island	0.00232336	Hyper	0.123673	0.192597
cg23152885	chr15	72209334	72209336	0.0294842	chr15	72208575	72209582	ISLR2,LOC283731	ISLR2	ISLR2	CpG:_216_Island	0.00225677	Hyper	0.112643	0.21873
cg05505745	chr15	72209382	72209384	0.050692	chr15	72208575	72209582	ISLR2,LOC283731	ISLR2	ISLR2	CpG:_216_Island	0.00508549	Hyper	0.098748	0.250453
cg05923854	chr15	72209580	72209582	0.114645	chr15	72208575	72209582	ISLR2,LOC283731	ISLR2	ISLR2	CpG:_216_Island	-0.000534995	Hyper	0.444735	0.236612
cg18640660	chr15	72282709	72282711	0.816129	chr15	72282709	72283630	STRA6	STRA6	STRA6	NA	-0.0137674	Hypo	0.0232026	0.00806227
cg00316939	chr15	72283092	72283094	0.929532	chr15	72282709	72283630	STRA6	STRA6	STRA6	NA	-0.010063	Hypo	0.000170789	0.0197727
cg21068293	chr15	72283628	72283630	0.539034	chr15	72282709	72283630	STRA6	STRA6	STRA6	NA	-0.0106399	Hypo	0.0538128	0.274059
cg07061145	chr15	76343232	76343234	0.931051	chr15	76343232	76344640	DNAJA4	NA	DNAJA4	CpG:_104_Shore_N	0.00206031	Hyper	0.30797	0.00587187
cg02073525	chr15	76343477	76343479	0.864298	chr15	76343232	76344640	DNAJA4	NA	DNAJA4	CpG:_104_Island	-0.00500453	Hyper	0.213092	0.00491055
cg23366752	chr15	76343556	76343558	0.913578	chr15	76343232	76344640	DNAJA4	DNAJA4	DNAJA4	CpG:_104_Island	-0.00340919	Hyper	0.27033	0.00243747
cg08594606	chr15	76343566	76343568	0.951911	chr15	76343232	76344640	DNAJA4	DNAJA4	DNAJA4	CpG:_104_Island	0.00536988	Hyper	0.0105668	0.00110375
cg09214398	chr15	76343588	76343590	0.890246	chr15	76343232	76344640	DNAJA4	DNAJA4	DNAJA4	CpG:_104_Island	0.00877297	Hyper	0.132504	0.00191289
cg22935921	chr15	76343888	76343890	0.0669004	chr15	76343232	76344640	DNAJA4	DNAJA4	DNAJA4	CpG:_104_Island	0.0315716	Hyper	0.0142168	0.00105899
cg05392364	chr15	76343914	76343916	0.0355212	chr15	76343232	76344640	DNAJA4	DNAJA4	DNAJA4	CpG:_104_Island	0.0113493	Hyper	0.0155802	0.00396766
cg16358679	chr15	76343989	76343991	0.0312252	chr15	76343232	76344640	DNAJA4	DNAJA4	DNAJA4	CpG:_104_Island	0.00332358	Hyper	0.0364176	0.0127193
cg17246382	chr15	76343994	76343996	0.00879764	chr15	76343232	76344640	DNAJA4	DNAJA4	DNAJA4	CpG:_104_Island	0.00379012	Hyper	0.00549148	0.0261545
cg01786994	chr15	76343999	76344001	0.0216797	chr15	76343232	76344640	DNAJA4	DNAJA4	DNAJA4	CpG:_104_Island	0.00272195	Hyper	0.0289258	0.0963838
cg13747794	chr15	76344148	76344150	0.0519617	chr15	76343232	76344640	DNAJA4	DNAJA4	DNAJA4	CpG:_104_Island	0.00195902	Hyper	0.204924	0.166246
cg11019923	chr15	76344586	76344588	0.180967	chr15	76343232	76344640	DNAJA4	DNAJA4	DNAJA4	CpG:_104_Island	0.0161698	Hyper	0.0281917	0.216887
cg25025992	chr15	76344638	76344640	0.41529	chr15	76343232	76344640	DNAJA4	DNAJA4	DNAJA4	CpG:_104_Shore_S	0.0103148	Hyper	0.0463689	0.350225
cg23596671	chr15	82932487	82932489	0.0153885	chr15	82932487	82932489	NA	NA	LOC100506874	NA	0.00403425	Hyper	1.13238e-05	0.00456651
cg11698252	chr15	84020424	84020426	0.895962	chr15	84020424	84021260	NA	AKAP13	AKAP13	NA	0.00264584	Hyper	0.315245	0.00664578
cg17815820	chr15	84020786	84020788	0.905336	chr15	84020424	84021260	NA	AKAP13	AKAP13	NA	0.0152602	Hyper	0.0105865	0.00397479
cg21862363	chr15	84021171	84021173	0.964585	chr15	84020424	84021260	NA	AKAP13	AKAP13	NA	0.00802958	Hyper	4.74209e-05	0.0149779
cg14165186	chr15	84021258	84021260	0.867677	chr15	84020424	84021260	NA	AKAP13	AKAP13	NA	0.00623562	Hyper	0.119709	0.347919
cg26585724	chr15	88009742	88009744	0.101393	chr15	88009742	88010331	NA	PLIN1	PLIN1	CpG:_52_Shore_N	0.0217806	Hyper	0.00107353	0.000491297
cg05009389	chr15	88009813	88009815	0.0868214	chr15	88009742	88010331	NA	PLIN1	PLIN1	CpG:_52_Island	0.0263193	Hyper	0.000494289	0.00793586
cg26703661	chr15	88009918	88009920	0.0773372	chr15	88009742	88010331	NA	PLIN1	PLIN1	CpG:_52_Island	0.00725427	Hyper	0.112019	0.0965145
cg19571617	chr15	88010193	88010195	0.0755026	chr15	88009742	88010331	NA	PLIN1	PLIN1	CpG:_52_Island	0.0117402	Hyper	0.00232688	0.111519
cg04998447	chr15	88010226	88010228	0.263917	chr15	88009742	88010331	NA	PLIN1	PLIN1	CpG:_52_Island	0.00881082	Hyper	0.0416358	0.360325
cg20927724	chr15	88010329	88010331	0.283825	chr15	88009742	88010331	NA	PLIN1	PLIN1	CpG:_52_Shore_S	-0.00279484	Hypo	0.283287	0.446663
cg01641174	chr15	89298415	89298417	0.708331	chr15	89298415	89299502	RCCD1	NA	UNC45A	CpG:_54_Shore_N	0.0056341	Hyper	0.19697	0.0014105
cg22570213	chr15	89298866	89298868	0.11991	chr15	89298415	89299502	RCCD1	NA	RCCD1	CpG:_54_Shore_N	0.0148777	Hyper	0.0027192	0.000243922
cg01710897	chr15	89298905	89298907	0.0219584	chr15	89298415	89299502	RCCD1	NA	RCCD1	CpG:_54_Shore_N	0.00369346	Hyper	0.0227932	0.00251729
cg23684204	chr15	89298940	89298942	0.132657	chr15	89298415	89299502	RCCD1	NA	RCCD1	CpG:_54_Shore_N	0.0204237	Hyper	0.00828388	0.00665918
cg08762750	chr15	89298998	89299000	0.0152575	chr15	89298415	89299502	RCCD1	NA	RCCD1	CpG:_54_Island	0.00103552	Hyper	0.273108	0.0273853
cg08640790	chr15	89299078	89299080	0.0119145	chr15	89298415	89299502	RCCD1	NA	RCCD1	CpG:_54_Island	0.00163436	Hyper	0.0283574	0.0230941
cg04851675	chr15	89299083	89299085	0.0250253	chr15	89298415	89299502	RCCD1	NA	RCCD1	CpG:_54_Island	0.00493916	Hyper	0.00874457	0.0483897
cg01368872	chr15	89299142	89299144	0.0299512	chr15	89298415	89299502	RCCD1	RCCD1	RCCD1	CpG:_54_Island	0.00443512	Hyper	0.00426907	0.132369
cg07236925	chr15	89299272	89299274	0.0275878	chr15	89298415	89299502	RCCD1	RCCD1	RCCD1	CpG:_54_Island	-0.000994081	Hyper	0.248714	0.333909
cg10077468	chr15	89299370	89299372	0.0139449	chr15	89298415	89299502	RCCD1	RCCD1	RCCD1	CpG:_54_Island	-0.000897152	Hyper	0.227512	0.252715
cg22288577	chr15	89299500	89299502	0.0127549	chr15	89298415	89299502	RCCD1	RCCD1	RCCD1	CpG:_54_Island	0.00344325	Hyper	0.00896113	0.140815
cg11195689	chr15	90928881	90928883	0.917157	chr15	90928881	90929782	NA	NA	LOC100144604	NA	-0.00402874	Hypo	0.220041	0.00703122
cg10209670	chr15	90929684	90929686	0.971972	chr15	90928881	90929782	NA	NA	LOC100144604	NA	-0.00444531	Hypo	0.00600406	0.00526551
cg05387565	chr15	90929732	90929734	0.889891	chr15	90928881	90929782	NA	NA	LOC100144604	NA	-0.0202158	Hypo	7.8501e-05	0.0265883
cg05868469	chr15	90929780	90929782	0.948378	chr15	90928881	90929782	NA	NA	LOC100144604	NA	-0.00250745	Hypo	0.205096	0.406611
cg18324227	chr15	91385574	91385576	0.722568	chr15	91385574	91385968	NA	NA	RGMA	CpG:_34_Shelf_N	-0.0108296	Hypo	0.155448	0.00521495
cg18813177	chr15	91385912	91385914	0.963181	chr15	91385574	91385968	NA	NA	RGMA	CpG:_34_Shelf_N	-0.0086553	Hypo	0.00406134	0.00396502
cg26662656	chr15	91385966	91385968	0.81346	chr15	91385574	91385968	NA	NA	RGMA	CpG:_34_Shelf_N	-0.0296731	Hypo	0.000149693	0.02297
cg12631735	chr15	91417427	91417429	0.00581753	chr15	91417427	91419033	RGMA	RGMA	RGMA	CpG:_115_Island	0.000103801	Hypo	0.453192	0.000148612
cg20129994	chr15	91417591	91417593	0.0346741	chr15	91417427	91419033	RGMA	RGMA	RGMA	CpG:_115_Island	-0.000932643	Hypo	0.321392	8.40053e-05
cg25994931	chr15	91417897	91417899	0.526054	chr15	91417427	91419033	RGMA	RGMA	RGMA	CpG:_115_Island	-0.00906316	Hypo	0.185421	3.54e-05
cg23754924	chr15	91417946	91417948	0.487942	chr15	91417427	91419033	RGMA	RGMA	RGMA	CpG:_115_Island	0.00177116	Hypo	0.418113	3.39975e-05
cg20122635	chr15	91417953	91417955	0.33403	chr15	91417427	91419033	RGMA	RGMA	RGMA	CpG:_115_Island	0.000401673	Hypo	0.464879	1.61767e-05
cg23013968	chr15	91417962	91417964	0.534338	chr15	91417427	91419033	RGMA	RGMA	RGMA	CpG:_115_Island	-0.016617	Hypo	0.029371	7.61163e-06
cg08119553	chr15	91417969	91417971	0.364994	chr15	91417427	91419033	RGMA	RGMA	RGMA	CpG:_115_Island	-0.0268439	Hypo	0.00690703	1.99402e-05
cg17896927	chr15	91418033	91418035	0.556174	chr15	91417427	91419033	RGMA	RGMA	RGMA	CpG:_115_Island	-0.00393592	Hypo	0.317222	0.000156365
cg17633234	chr15	91418068	91418070	0.395688	chr15	91417427	91419033	RGMA	RGMA	RGMA	CpG:_115_Island	-0.0158633	Hypo	0.0342377	0.000105646
cg04340651	chr15	91418083	91418085	0.46055	chr15	91417427	91419033	RGMA	RGMA	RGMA	CpG:_115_Island	-0.0157569	Hypo	0.0483343	0.000263251
cg13455960	chr15	91418137	91418139	0.579359	chr15	91417427	91419033	RGMA	RGMA	RGMA	CpG:_115_Island	-0.0246273	Hypo	0.00221209	0.00052661
cg26127778	chr15	91418144	91418146	0.519717	chr15	91417427	91419033	RGMA	RGMA	RGMA	CpG:_115_Island	-0.013313	Hypo	0.0262281	0.00572815
cg17400113	chr15	91418149	91418151	0.608439	chr15	91417427	91419033	RGMA	RGMA	RGMA	CpG:_115_Island	-0.0184038	Hypo	0.00137034	0.0143812
cg24569831	chr15	91418171	91418173	0.596739	chr15	91417427	91419033	RGMA	RGMA	RGMA	CpG:_115_Island	-0.019613	Hypo	0.00381429	0.0999673
cg25059434	chr15	91418836	91418838	0.753964	chr15	91417427	91419033	RGMA	RGMA	RGMA	CpG:_115_Shore_S	-0.0177723	Hypo	0.0686847	0.280307
cg14344095	chr15	91418968	91418970	0.619604	chr15	91417427	91419033	RGMA	RGMA	RGMA	CpG:_115_Shore_S	-0.0120341	Hypo	0.140167	0.36905
cg08695357	chr15	91419031	91419033	0.785094	chr15	91417427	91419033	RGMA	RGMA	RGMA	CpG:_115_Shore_S	-0.00578233	Hypo	0.236711	0.424068
cg08092276	chr15	98707877	98707879	0.0233121	chr15	98707877	98709472	FLJ42289	FLJ42289	FLJ42289	CpG:_24_Island	0.000166693	Hyper	0.435811	0.00824141
cg23856027	chr15	98707963	98707965	0.0118145	chr15	98707877	98709472	FLJ42289	FLJ42289	FLJ42289	CpG:_24_Island	-0.000128628	Hyper	0.466134	0.00570187
cg17377594	chr15	98707973	98707975	0.0157381	chr15	98707877	98709472	FLJ42289	FLJ42289	FLJ42289	CpG:_24_Island	0.00177011	Hyper	0.0695018	0.00346558
cg10651319	chr15	98707978	98707980	0.00808866	chr15	98707877	98709472	FLJ42289	FLJ42289	FLJ42289	CpG:_24_Island	0.000359531	Hyper	0.351712	0.00535984
cg08130266	chr15	98707984	98707986	0.0378795	chr15	98707877	98709472	FLJ42289	FLJ42289	FLJ42289	CpG:_24_Island	-0.00229581	Hyper	0.0935708	0.00367436
cg10933959	chr15	98708429	98708431	0.572927	chr15	98707877	98709472	FLJ42289	FLJ42289	FLJ42289	CpG:_24_Shore_S	0.0224136	Hyper	0.0376365	0.00261747
cg02579959	chr15	98708485	98708487	0.563002	chr15	98707877	98709472	FLJ42289	NA	FLJ42289	CpG:_24_Shore_S	0.0469385	Hyper	0.000209946	0.00888335
cg01840419	chr15	98708501	98708503	0.0662674	chr15	98707877	98709472	FLJ42289	NA	FLJ42289	CpG:_24_Shore_S	0.00723502	Hyper	0.0337665	0.12495
cg24595580	chr15	98708518	98708520	0.218548	chr15	98707877	98709472	FLJ42289	NA	FLJ42289	CpG:_24_Shore_S	0.0148755	Hyper	0.0646202	0.197725
cg12740037	chr15	98708779	98708781	0.969856	chr15	98707877	98709472	FLJ42289	NA	FLJ42289	CpG:_24_Shore_S	0.00450733	Hyper	0.00799013	0.108869
cg26139402	chr15	98709336	98709338	0.972956	chr15	98707877	98709472	FLJ42289	NA	FLJ42289	CpG:_24_Shore_S	6.30628e-05	Hyper	0.487607	0.253102
cg27659566	chr15	98709470	98709472	0.945546	chr15	98707877	98709472	FLJ42289	NA	FLJ42289	CpG:_24_Shore_S	0.000550539	Hyper	0.425037	0.20075
cg07186557	chr16	510765	510767	0.946597	chr16	510765	511093	NA	RAB11FIP3	RAB11FIP3	NA	-0.0089028	Hypo	0.0135429	0.00893292
cg04131949	chr16	510794	510796	0.906064	chr16	510765	511093	NA	RAB11FIP3	RAB11FIP3	NA	-0.0131123	Hypo	0.0124283	0.0288044
cg10053879	chr16	511091	511093	0.872784	chr16	510765	511093	NA	RAB11FIP3	RAB11FIP3	NA	-0.0174907	Hypo	0.00151743	0.119903
cg03496220	chr16	969745	969747	0.533045	chr16	969745	971207	LMF1	LMF1	LMF1	CpG:_437_Shore_N	0.00106092	Hyper	0.426989	0.00212358
cg04177091	chr16	970166	970168	0.380304	chr16	969745	971207	LMF1,SOX8	LMF1	LMF1	CpG:_437_Island	0.0222773	Hyper	0.0192959	0.00133989
cg04809453	chr16	970383	970385	0.407676	chr16	969745	971207	LMF1,SOX8	LMF1	LMF1	CpG:_437_Island	0.0226769	Hyper	0.00392774	0.00530334
cg04493430	chr16	970388	970390	0.354344	chr16	969745	971207	LMF1,SOX8	LMF1	LMF1	CpG:_437_Island	0.00965183	Hyper	0.051562	0.0289993
cg21696393	chr16	970401	970403	0.405607	chr16	969745	971207	LMF1,SOX8	LMF1	LMF1	CpG:_437_Island	0.0181101	Hyper	0.00675124	0.0476396
cg06777194	chr16	970444	970446	0.316864	chr16	969745	971207	LMF1,SOX8	LMF1	LMF1	CpG:_437_Island	0.0190042	Hyper	0.0212881	0.140982
cg05031521	chr16	970561	970563	0.0650113	chr16	969745	971207	LMF1,SOX8	LMF1	LMF1	CpG:_437_Island	0.00569746	Hyper	0.110672	0.225898
cg09854626	chr16	970568	970570	0.091004	chr16	969745	971207	LMF1,SOX8	LMF1	LMF1	CpG:_437_Island	0.00301045	Hyper	0.319403	0.262584
cg08965276	chr16	970586	970588	0.203232	chr16	969745	971207	LMF1,SOX8	LMF1	LMF1	CpG:_437_Island	0.0137024	Hyper	0.0694525	0.251727
cg05520409	chr16	970619	970621	0.265931	chr16	969745	971207	LMF1,SOX8	LMF1	LMF1	CpG:_437_Island	0.0135225	Hyper	0.063452	0.321834
cg02925162	chr16	971205	971207	0.0117284	chr16	969745	971207	LMF1,SOX8	LMF1	LMF1	CpG:_437_Island	0.000663206	Hyper	0.297237	0.352227
cg00789347	chr16	1979030	1979032	0.383444	chr16	1979030	1980025	SYNGR3	NA	SYNGR3	CpG:_52_Shore_N	0.0229421	Hyper	0.000462319	0.000816937
cg27190967	chr16	1979391	1979393	0.460439	chr16	1979030	1980025	SYNGR3	NA	SYNGR3	CpG:_52_Shore_N	0.0350174	Hyper	0.000139594	0.0332677
cg26470314	chr16	1979411	1979413	0.560231	chr16	1979030	1980025	SYNGR3	NA	SYNGR3	CpG:_52_Shore_N	0.0298812	Hyper	0.00107602	0.24832
cg18637244	chr16	1979815	1979817	0.0160295	chr16	1979030	1980025	SYNGR3	NA	SYNGR3	CpG:_52_Shore_N	0.000842284	Hyper	0.263332	0.300497
cg01062068	chr16	1979821	1979823	0.0438375	chr16	1979030	1980025	SYNGR3	NA	SYNGR3	CpG:_52_Shore_N	1.19418e-06	Hyper	0.49979	0.3025
cg07259398	chr16	1980017	1980019	0.0389652	chr16	1979030	1980025	SYNGR3	SYNGR3	SYNGR3	CpG:_148_Shore_N,CpG:_52_Shore_N	0.000322222	Hyper	0.42212	0.100293
cg16370826	chr16	1980023	1980025	0.0534987	chr16	1979030	1980025	SYNGR3	SYNGR3	SYNGR3	CpG:_148_Shore_N,CpG:_52_Shore_N	0.000829447	Hyper	0.358329	0.0822281
cg00005390	chr16	2509281	2509283	0.621142	chr16	2509281	2510494	AMDHD2	ATP6V0C	ATP6V0C	CpG:_126_Shore_N	0.000922097	Hyper	0.440147	2.37702e-05
cg16732884	chr16	2509654	2509656	0.6599	chr16	2509281	2510494	AMDHD2	ATP6V0C	ATP6V0C	CpG:_126_Island	0.0142921	Hyper	0.0245208	0.000433419
cg27211158	chr16	2509701	2509703	0.609788	chr16	2509281	2510494	AMDHD2	ATP6V0C	ATP6V0C	CpG:_126_Island	0.00749565	Hyper	0.0554344	0.00130281
cg26516710	chr16	2509911	2509913	0.485577	chr16	2509281	2510494	AMDHD2	ATP6V0C	ATP6V0C	CpG:_126_Island	0.0478601	Hyper	0.00113191	0.00242209
cg06099703	chr16	2509920	2509922	0.467743	chr16	2509281	2510494	AMDHD2	ATP6V0C	ATP6V0C	CpG:_126_Island	0.0265487	Hyper	0.00287017	0.0241115
cg10347555	chr16	2509925	2509927	0.250788	chr16	2509281	2510494	AMDHD2	ATP6V0C	ATP6V0C	CpG:_126_Island	0.0385668	Hyper	0.000600251	0.0977153
cg12312863	chr16	2509967	2509969	0.27129	chr16	2509281	2510494	AMDHD2	ATP6V0C	ATP6V0C	CpG:_126_Island	0.0175778	Hyper	0.0187142	0.325707
cg08802375	chr16	2510187	2510189	0.0536971	chr16	2509281	2510494	AMDHD2	ATP6V0C	ATP6V0C	CpG:_126_Island	0.00606737	Hypo	0.00579641	0.456302
cg16711517	chr16	2510260	2510262	0.00904082	chr16	2509281	2510494	AMDHD2	NA	ATP6V0C	CpG:_126_Island	-0.000688282	Hypo	0.289518	0.394813
cg26921482	chr16	2510283	2510285	0.373213	chr16	2509281	2510494	AMDHD2	NA	ATP6V0C	CpG:_126_Island	-0.0131893	Hypo	0.189193	0.397141
cg02493904	chr16	2510404	2510406	0.00615109	chr16	2509281	2510494	AMDHD2	AMDHD2	AMDHD2	CpG:_126_Island	-0.000233044	Hypo	0.316074	0.427131
cg09359820	chr16	2510417	2510419	0.00457652	chr16	2509281	2510494	AMDHD2	AMDHD2	AMDHD2	CpG:_126_Island	-0.000884308	Hypo	0.0825305	0.423756
cg09548179	chr16	2510492	2510494	0.0268211	chr16	2509281	2510494	AMDHD2	AMDHD2	AMDHD2	CpG:_126_Island	-0.000418946	Hyper	0.371605	0.49651
cg16533314	chr16	4414558	4414560	0.824887	chr16	4414558	4415557	DNAJA3	NA	DNAJA3	CpG:_88_Shore_N	-0.00418648	Hyper	0.350866	0.00573246
cg27372027	chr16	4415537	4415539	0.0231852	chr16	4414558	4415557	DNAJA3	NA	DNAJA3	CpG:_88_Island	0.000132728	Hyper	0.46356	0.0435357
cg26527607	chr16	4415545	4415547	0.0216457	chr16	4414558	4415557	DNAJA3	NA	DNAJA3	CpG:_88_Island	0.00515782	Hyper	4.04252e-07	0.0464767
cg22103999	chr16	4415555	4415557	0.0216323	chr16	4414558	4415557	DNAJA3	NA	DNAJA3	CpG:_88_Island	0.0012468	Hyper	0.118084	0.569593
cg07849944	chr16	6563738	6563740	0.0391615	chr16	6563738	6564295	NA	RBFOX1	RBFOX1	NA	-0.00142721	Hyper	0.35624	3.97644e-05
cg04671611	chr16	6563787	6563789	0.0445717	chr16	6563738	6564295	NA	RBFOX1	RBFOX1	NA	0.00349608	Hyper	0.17385	1.30153e-05
cg16427239	chr16	6563995	6563997	0.408479	chr16	6563738	6564295	NA	RBFOX1	RBFOX1	NA	0.0169471	Hyper	0.00664759	8.90225e-06
cg01914555	chr16	6564095	6564097	0.529826	chr16	6563738	6564295	NA	RBFOX1	RBFOX1	NA	0.0298628	Hyper	0.000195242	5.63721e-05
cg06560026	chr16	6564242	6564244	0.682568	chr16	6563738	6564295	NA	RBFOX1	RBFOX1	NA	0.0513841	Hyper	0.000132781	0.00379126
cg07891288	chr16	6564293	6564295	0.746253	chr16	6563738	6564295	NA	RBFOX1	RBFOX1	NA	0.0279508	Hyper	0.00422204	0.114754
cg05047095	chr16	30336342	30336344	0.0815294	chr16	30336342	30337339	NA	ZNF771	ZNF771	CpG:_150_Shore_N	0.0140788	Hyper	0.000865769	0.00910696
cg16699861	chr16	30336704	30336706	0.0607508	chr16	30336342	30337339	NA	ZNF771	ZNF771	CpG:_150_Island	0.0019848	Hyper	0.359023	0.199293
cg04502490	chr16	30337211	30337213	0.199456	chr16	30336342	30337339	NA	ZNF771	ZNF771	CpG:_150_Island	0.0247309	Hyper	0.00118895	0.180658
cg03991297	chr16	30337337	30337339	0.409731	chr16	30336342	30337339	NA	ZNF771	ZNF771	CpG:_150_Shore_S	0.0103749	Hyper	0.0921481	0.486996
cg06146331	chr16	48211966	48211968	0.595174	chr16	48211966	48212953	NA	ZNF423	ZNF423	NA	-0.0290194	Hypo	0.00360265	0.00144527
cg10520780	chr16	48212951	48212953	0.736935	chr16	48211966	48212953	NA	ZNF423	ZNF423	NA	-0.033338	Hypo	3.55162e-05	0.00924001
cg16335762	chr16	65195419	65195421	0.18843	chr16	65195419	65196662	CMTM3	NA	CMTM3	CpG:_126_Shore_N	0.00802872	Hyper	0.256023	0.000686592
cg01434608	chr16	65195427	65195429	0.0904074	chr16	65195419	65196662	CMTM3	NA	CMTM3	CpG:_126_Shore_N	0.0175009	Hyper	0.00501305	0.000569042
cg26658728	chr16	65195710	65195712	0.225394	chr16	65195419	65196662	CMTM3	CMTM3	CMTM3	CpG:_126_Shore_N	0.0297748	Hyper	0.0163129	0.0086018
cg23297477	chr16	65195793	65195795	0.0915379	chr16	65195419	65196662	CMTM3	CMTM3	CMTM3	CpG:_126_Island	0.0251905	Hyper	0.00596165	0.0246186
cg00355909	chr16	65195820	65195822	0.0791926	chr16	65195419	65196662	CMTM3	CMTM3	CMTM3	CpG:_126_Island	0.0200678	Hyper	0.00754197	0.0781285
cg08601917	chr16	65195896	65195898	0.0371746	chr16	65195419	65196662	CMTM3	CMTM3	CMTM3	CpG:_126_Island	6.30376e-05	Hyper	0.486322	0.172942
cg06445928	chr16	65195907	65195909	0.0804078	chr16	65195419	65196662	CMTM3	CMTM3	CMTM3	CpG:_126_Island	0.000311101	Hyper	0.468726	0.150862
cg09233013	chr16	65195912	65195914	0.0274141	chr16	65195419	65196662	CMTM3	CMTM3	CMTM3	CpG:_126_Island	-0.00103098	Hyper	0.343611	0.12876
cg26560414	chr16	65195933	65195935	0.0276716	chr16	65195419	65196662	CMTM3	CMTM3	CMTM3	CpG:_126_Island	0.000853342	Hyper	0.373284	0.0958307
cg08682544	chr16	65195938	65195940	0.0333558	chr16	65195419	65196662	CMTM3	CMTM3	CMTM3	CpG:_126_Island	0.0084478	Hyper	0.000115112	0.0792201
cg03860859	chr16	65196099	65196101	0.013627	chr16	65195419	65196662	CMTM3	CMTM3	CMTM3	CpG:_126_Island	0.00110708	Hyper	0.143081	0.365407
cg06314872	chr16	65196202	65196204	0.0597906	chr16	65195419	65196662	CMTM3	CMTM3	CMTM3	CpG:_126_Island	0.00208118	Hyper	0.177273	0.406775
cg22452755	chr16	65196654	65196656	0.0432366	chr16	65195419	65196662	CMTM3	CMTM3	CMTM3	CpG:_126_Island	-0.00017683	Hyper	0.476735	0.442195
cg09057050	chr16	65196660	65196662	0.0669018	chr16	65195419	65196662	CMTM3	CMTM3	CMTM3	CpG:_126_Island	-9.42697e-05	Hyper	0.488175	0.402711
cg26663716	chr16	66074746	66074748	0.864399	chr16	66074746	66075681	AGRP	AGRP	AGRP	CpG:_78_Shore_S	-0.0137172	Hypo	0.0281447	0.00596392
cg04176254	chr16	66074929	66074931	0.911616	chr16	66074746	66075681	AGRP	AGRP	AGRP	CpG:_78_Shelf_S	-0.00869248	Hypo	0.0253744	0.0145199
cg09179347	chr16	66074953	66074955	0.896281	chr16	66074746	66075681	AGRP	AGRP	AGRP	CpG:_78_Shelf_S	-0.0138361	Hypo	0.00245181	0.0341234
cg05382012	chr16	66075341	66075343	0.938247	chr16	66074746	66075681	AGRP	NA	AGRP	CpG:_78_Shelf_S	-0.00436897	Hypo	0.137237	0.15246
cg06810461	chr16	66075644	66075646	0.860656	chr16	66074746	66075681	AGRP	NA	AGRP	CpG:_78_Shelf_S	-0.0063595	Hypo	0.18074	0.220848
cg10368536	chr16	66075679	66075681	0.927379	chr16	66074746	66075681	AGRP	NA	AGRP	CpG:_78_Shelf_S	-0.00933254	Hypo	0.00787047	0.225033
cg09721380	chr16	67698030	67698032	0.029442	chr16	67698030	67698980	HAS3	HAS3	HAS3	CpG:_190_Island	-0.0014267	Hyper	0.360325	8.60792e-05
cg03169715	chr16	67698294	67698296	0.0563624	chr16	67698030	67698980	HAS3	HAS3	HAS3	CpG:_190_Island	0.00225432	Hyper	0.22422	3.70197e-05
cg06961098	chr16	67698392	67698394	0.0219341	chr16	67698030	67698980	HAS3	HAS3	HAS3	CpG:_190_Island	0.00088913	Hyper	0.214593	2.92931e-05
cg00451194	chr16	67698750	67698752	0.0683995	chr16	67698030	67698980	HAS3	HAS3	HAS3	CpG:_190_Island	0.00992973	Hyper	0.00507138	2.19892e-05
cg12108730	chr16	67698758	67698760	0.0904441	chr16	67698030	67698980	HAS3	HAS3	HAS3	CpG:_190_Island	0.00748534	Hyper	0.0335718	0.000169129
cg16524960	chr16	67698845	67698847	0.0118742	chr16	67698030	67698980	HAS3	HAS3	HAS3	CpG:_190_Island	0.0057184	Hyper	0.000506993	0.000416712
cg09288606	chr16	67698891	67698893	0.0139627	chr16	67698030	67698980	HAS3	HAS3	HAS3	CpG:_190_Island	0.00175173	Hyper	0.175923	0.0107842
cg01656168	chr16	67698937	67698939	0.0326857	chr16	67698030	67698980	HAS3	HAS3	HAS3	CpG:_190_Island	0.00367815	Hyper	0.0292758	0.00911915
cg01762827	chr16	67698942	67698944	0.0290734	chr16	67698030	67698980	HAS3	HAS3	HAS3	CpG:_190_Island	0.00833786	Hyper	0.00177604	0.0195821
cg01966091	chr16	67698978	67698980	0.0207821	chr16	67698030	67698980	HAS3	HAS3	HAS3	CpG:_190_Island	0.00601285	Hyper	0.00508201	0.123485
cg08282578	chr16	69290734	69290736	0.835062	chr16	69290734	69291334	NA	VAC14	VAC14	NA	-0.00377597	Hypo	0.29243	0.00521744
cg06542681	chr16	69290937	69290939	0.971293	chr16	69290734	69291334	NA	VAC14	VAC14	NA	-0.00070172	Hypo	0.364336	0.00318381
cg08842616	chr16	69291272	69291274	0.85391	chr16	69290734	69291334	NA	VAC14	VAC14	NA	-0.0306496	Hypo	9.10096e-05	0.00130281
cg08796240	chr16	69291332	69291334	0.825698	chr16	69290734	69291334	NA	VAC14	VAC14	NA	-0.041509	Hypo	0.00120121	0.0673766
cg04211829	chr16	71538703	71538705	0.957454	chr16	71538703	71539618	NA	ZFHX3	ZFHX3	NA	-0.00102865	Hypo	0.361141	0.00383052
cg04052706	chr16	71539043	71539045	0.602862	chr16	71538703	71539618	NA	ZFHX3	ZFHX3	NA	-0.0228564	Hypo	0.000745577	0.0166455
cg26644885	chr16	71539099	71539101	0.566977	chr16	71538703	71539618	NA	ZFHX3	ZFHX3	NA	-0.00525468	Hypo	0.332301	0.113944
cg09858224	chr16	71539496	71539498	0.901012	chr16	71538703	71539618	NA	ZFHX3	ZFHX3	NA	-0.00985244	Hypo	0.0416721	0.101497
cg07395439	chr16	71539548	71539550	0.81872	chr16	71538703	71539618	NA	ZFHX3	ZFHX3	NA	-0.017943	Hypo	0.0377977	0.155801
cg04667640	chr16	71539616	71539618	0.827952	chr16	71538703	71539618	NA	ZFHX3	ZFHX3	NA	-0.0295264	Hypo	0.000981003	0.234404
cg27230472	chr16	77159267	77159269	0.783544	chr16	77159267	77159463	NA	WWOX	WWOX	NA	0.022183	Hyper	0.0185429	0.0018381
cg00469083	chr16	77159338	77159340	0.665047	chr16	77159267	77159463	NA	WWOX	WWOX	NA	0.0134349	Hyper	0.0760529	0.0054005
cg03295251	chr16	77159411	77159413	0.769092	chr16	77159267	77159463	NA	WWOX	WWOX	NA	0.0358368	Hyper	0.0022854	0.00633418
cg27002639	chr16	77159461	77159463	0.819902	chr16	77159267	77159463	NA	WWOX	WWOX	NA	0.0389373	Hyper	0.000591602	0.0477875
cg02309355	chr16	83631859	83631861	0.664479	chr16	83631859	83632751	NA	KIAA0513	KIAA0513	NA	0.000979658	Hyper	0.469711	0.0087931
cg07308243	chr16	83632463	83632465	0.328354	chr16	83631859	83632751	NA	KIAA0513	KIAA0513	NA	0.0212818	Hyper	0.0473339	0.00480107
cg04967410	chr16	83632576	83632578	0.359015	chr16	83631859	83632751	NA	KIAA0513	KIAA0513	NA	0.021289	Hyper	0.00639201	0.00797893
cg04016660	chr16	83632732	83632734	0.391726	chr16	83631859	83632751	NA	KIAA0513	KIAA0513	NA	0.0253297	Hyper	0.0445939	0.038234
cg26578983	chr16	83632749	83632751	0.444181	chr16	83631859	83632751	NA	KIAA0513	KIAA0513	NA	0.0334733	Hyper	0.000737785	0.0533253
cg00453202	chr16	84039880	84039882	0.461315	chr16	84039880	84040351	NA	NA	MIR5093	NA	-0.0144362	Hypo	0.0015798	0.00939264
cg09910876	chr16	84040030	84040032	0.721442	chr16	84039880	84040351	NA	NA	MIR5093	NA	-0.0182243	Hypo	0.0230792	0.0790791
cg00327947	chr16	84040349	84040351	0.783591	chr16	84039880	84040351	NA	NA	MIR5093	NA	-0.0279034	Hypo	0.00772614	0.144491
cg04242078	chr16	85084664	85084666	0.492839	chr16	85084664	85085425	NA	FENDRR	FENDRR	CpG:_57_Shore_N	-0.0231686	Hypo	0.000740991	0.00320102
cg10225488	chr16	85085346	85085348	0.496028	chr16	85084664	85085425	NA	FENDRR	FENDRR	CpG:_57_Shore_N	-0.0173479	Hypo	0.0184094	0.0693398
cg06596654	chr16	85085423	85085425	0.470677	chr16	85084664	85085425	NA	FENDRR	FENDRR	CpG:_57_Shore_N	-0.0207361	Hypo	0.00294199	0.139497
cg03003752	chr16	85107462	85107464	0.127853	chr16	85107462	85107952	NA	NA	FOXF1	CpG:_119_Island	-0.00385237	Hypo	0.253272	0.00777189
cg05787790	chr16	85107738	85107740	0.129933	chr16	85107462	85107952	NA	NA	FOXF1	CpG:_119_Island	-0.0395954	Hypo	1.60419e-05	0.00536572
cg07333274	chr16	85107907	85107909	0.17935	chr16	85107462	85107952	NA	NA	FOXF1	CpG:_119_Island	-0.00285771	Hypo	0.338294	0.246802
cg04297067	chr16	85107950	85107952	0.219937	chr16	85107462	85107952	NA	NA	FOXF1	CpG:_119_Island	-0.0196874	Hypo	0.0186143	0.195686
cg09640571	chr16	86945540	86945542	0.835414	chr16	86945540	86945733	NA	NA	ZNF469	NA	-0.0100916	Hypo	0.0556828	0.00502893
cg07242178	chr16	86945628	86945630	0.944144	chr16	86945540	86945733	NA	NA	ZNF469	NA	-0.0280839	Hypo	0.0189843	0.00697681
cg03190944	chr16	86945731	86945733	0.90263	chr16	86945540	86945733	NA	NA	ZNF469	NA	-0.0176785	Hypo	8.43104e-05	0.016247
cg03787864	chr16	87244634	87244636	0.283316	chr16	87244634	87245491	CYBA	CYBA	CYBA	CpG:_55_Island	0.0503757	Hyper	0.0191662	0.00587187
cg26537639	chr16	87244874	87244876	0.535519	chr16	87244634	87245491	CYBA	CYBA	CYBA	CpG:_55_Island	0.0222002	Hyper	0.126484	0.0159326
cg04879832	chr16	87244956	87244958	0.409541	chr16	87244634	87245491	CYBA	CYBA	CYBA	CpG:_55_Island	0.0440236	Hyper	0.0231535	0.0197634
cg08843517	chr16	87244964	87244966	0.369226	chr16	87244634	87245491	CYBA	CYBA	CYBA	CpG:_55_Island	0.0485973	Hyper	0.0307707	0.0432368
cg09025501	chr16	87244972	87244974	0.18093	chr16	87244634	87245491	CYBA	CYBA	CYBA	CpG:_55_Island	0.0217439	Hyper	0.0247413	0.0781501
cg03125427	chr16	87244982	87244984	0.0830657	chr16	87244634	87245491	CYBA	CYBA	CYBA	CpG:_55_Island	0.0123681	Hyper	0.0383343	0.135891
cg08177833	chr16	87245037	87245039	0.194224	chr16	87244634	87245491	CYBA	NA	CYBA	CpG:_55_Island	0.0221382	Hyper	0.0306305	0.198346
cg00054525	chr16	87245087	87245089	0.363889	chr16	87244634	87245491	CYBA	NA	CYBA	CpG:_55_Island	0.0284702	Hyper	0.0373684	0.288189
cg10246531	chr16	87245128	87245130	0.670053	chr16	87244634	87245491	CYBA	NA	CYBA	CpG:_55_Shore_S	0.00884879	Hyper	0.289018	0.393126
cg24046411	chr16	87245146	87245148	0.700312	chr16	87244634	87245491	CYBA	NA	CYBA	CpG:_55_Shore_S	0.00361367	Hyper	0.419883	0.395639
cg05744675	chr16	87245223	87245225	0.25424	chr16	87244634	87245491	CYBA	NA	CYBA	CpG:_55_Shore_S	0.0164523	Hyper	0.146894	0.373187
cg19790294	chr16	87245255	87245257	0.519966	chr16	87244634	87245491	CYBA	NA	CYBA	CpG:_55_Shore_S	0.024233	Hyper	0.0323426	0.419295
cg03870138	chr16	87245350	87245352	0.358702	chr16	87244634	87245491	CYBA	NA	CYBA	CpG:_55_Shore_S	-0.00205576	Hypo	0.376359	0.268546
cg27176614	chr16	87245489	87245491	0.650017	chr16	87244634	87245491	CYBA	NA	MVD	CpG:_55_Shore_S	-0.0129396	Hypo	0.155476	0.232186
cg17863168	chr16	87405590	87405592	0.0214432	chr16	87405590	87407095	APRT	APRT	APRT	CpG:_137_Island	0.00194506	Hyper	0.0784744	0.00814317
cg07769176	chr16	87405914	87405916	0.0383154	chr16	87405590	87407095	APRT	NA	APRT	CpG:_137_Island	0.00298852	Hyper	0.133049	0.0123112
cg06838921	chr16	87405942	87405944	0.00488886	chr16	87405590	87407095	APRT	NA	APRT	CpG:_137_Island	-0.0004308	Hyper	0.272098	0.0146473
cg07443485	chr16	87405969	87405971	0.00470155	chr16	87405590	87407095	APRT	NA	APRT	CpG:_137_Island	-0.000773328	Hyper	0.183144	0.00746509
cg10139614	chr16	87405980	87405982	0.0259901	chr16	87405590	87407095	APRT	NA	APRT	CpG:_137_Island	0.00177486	Hyper	0.0983259	0.00345544
cg10125625	chr16	87405982	87405984	0.0203578	chr16	87405590	87407095	APRT	NA	APRT	CpG:_137_Island	0.00203828	Hyper	0.120645	0.00427579
cg27322556	chr16	87405995	87405997	0.0290271	chr16	87405590	87407095	APRT	NA	APRT	CpG:_137_Island	0.00454314	Hyper	0.0417874	0.00463574
cg27454894	chr16	87406096	87406098	0.139718	chr16	87405590	87407095	APRT	NA	APRT	CpG:_137_Island	0.0058684	Hyper	0.153781	0.00789155
cg27262702	chr16	87406303	87406305	0.116899	chr16	87405590	87407095	APRT	NA	APRT	CpG:_137_Island	0.0223942	Hyper	5.72888e-05	0.00709277
cg08079136	chr16	87406435	87406437	0.206555	chr16	87405590	87407095	APRT	NA	APRT	CpG:_137_Island	0.013086	Hyper	0.0255247	0.201561
cg16603012	chr16	87407093	87407095	0.764264	chr16	87405590	87407095	APRT	NA	GALNS	CpG:_137_Shore_S	0.0116056	Hyper	0.116993	0.149303
cg09971754	chr16	88085157	88085159	0.043767	chr16	88085157	88085709	ANKRD11	NA	ANKRD11	CpG:_205_Island	0.00452758	Hyper	0.0494908	0.00698164
cg06012574	chr16	88085237	88085239	0.00849045	chr16	88085157	88085709	ANKRD11	NA	ANKRD11	CpG:_205_Island	0.000952156	Hyper	0.050843	0.013006
cg04337688	chr16	88085239	88085241	0.00704923	chr16	88085157	88085709	ANKRD11	NA	ANKRD11	CpG:_205_Island	0.00131844	Hyper	0.0429191	0.0233363
cg27641820	chr16	88085252	88085254	0.00470388	chr16	88085157	88085709	ANKRD11	NA	ANKRD11	CpG:_205_Island	0.000456592	Hyper	0.135644	0.0419196
cg08098402	chr16	88085369	88085371	0.0416558	chr16	88085157	88085709	ANKRD11	NA	ANKRD11	CpG:_205_Shore_S	0.00244788	Hyper	0.249532	0.0473756
cg03852963	chr16	88085423	88085425	0.0265713	chr16	88085157	88085709	ANKRD11	NA	ANKRD11	CpG:_205_Shore_S	0.00572297	Hyper	0.00228211	0.0423948
cg06287395	chr16	88085456	88085458	0.0292927	chr16	88085157	88085709	ANKRD11	NA	ANKRD11	CpG:_205_Shore_S	0.00518695	Hyper	0.00982182	0.170916
cg02216295	chr16	88085494	88085496	0.0136005	chr16	88085157	88085709	ANKRD11	NA	ANKRD11	CpG:_205_Shore_S	-0.00122993	Hyper	0.313231	0.344346
cg26666886	chr16	88085524	88085526	0.0480213	chr16	88085157	88085709	ANKRD11	NA	ANKRD11	CpG:_205_Shore_S	0.00106062	Hyper	0.355241	0.268325
cg08438650	chr16	88085707	88085709	0.166677	chr16	88085157	88085709	ANKRD11	NA	ANKRD11	CpG:_205_Shore_S	0.0142119	Hyper	0.0246835	0.215083
cg24719133	chr17	1254593	1254595	0.956635	chr17	1254593	1255426	NA	NA	YWHAE	CpG:_116_Shelf_S	0.00308999	Hyper	0.164093	0.00493889
cg13691567	chr17	1255365	1255367	0.552101	chr17	1254593	1255426	NA	NA	YWHAE	NA	0.042439	Hyper	0.0152639	0.00412285
cg27411906	chr17	1255394	1255396	0.540578	chr17	1254593	1255426	NA	NA	YWHAE	NA	0.0391867	Hyper	0.00222942	0.0124488
cg17175364	chr17	1255424	1255426	0.595094	chr17	1254593	1255426	NA	NA	YWHAE	NA	0.039512	Hyper	0.00187477	0.0822045
cg02188939	chr17	1456632	1456634	0.543578	chr17	1456632	1457417	NA	SLC43A2	SLC43A2	CpG:_19_Island	-0.0156094	Hypo	0.0211654	0.00927675
cg25212453	chr17	1456702	1456704	0.573723	chr17	1456632	1457417	NA	SLC43A2	SLC43A2	CpG:_19_Island	-0.0129916	Hypo	0.0128432	0.0251679
cg19880947	chr17	1456749	1456751	0.620711	chr17	1456632	1457417	NA	SLC43A2	SLC43A2	CpG:_19_Island	-0.0187334	Hypo	0.0350468	0.0706535
cg21949830	chr17	1456790	1456792	0.442256	chr17	1456632	1457417	NA	SLC43A2	SLC43A2	CpG:_19_Island	-0.00876659	Hypo	0.0470707	0.120019
cg01438467	chr17	1456829	1456831	0.643648	chr17	1456632	1457417	NA	SLC43A2	SLC43A2	CpG:_19_Island	-0.0251982	Hypo	0.00756179	0.175314
cg23691006	chr17	1457415	1457417	0.402051	chr17	1456632	1457417	NA	SLC43A2	SLC43A2	CpG:_19_Shore_S	-0.00500223	Hypo	0.245458	0.428552
cg26393183	chr17	2552630	2552632	0.850629	chr17	2552630	2554737	NA	CLUH	CLUH	CpG:_23_Shore_N	-0.0193823	Hypo	0.00203328	0.00424609
cg01401336	chr17	2553483	2553485	0.920186	chr17	2552630	2554737	NA	CLUH	CLUH	CpG:_23_Shore_N	-0.00914206	Hypo	0.0288397	0.00514568
cg09927637	chr17	2553597	2553599	0.958099	chr17	2552630	2554737	NA	CLUH	CLUH	CpG:_23_Shore_N	-0.0056757	Hypo	0.00114312	0.0293577
cg07416875	chr17	2553854	2553856	0.897301	chr17	2552630	2554737	NA	CLUH	CLUH	CpG:_23_Shore_N	-0.0119766	Hypo	0.00280286	0.00706338
cg08286785	chr17	2554485	2554487	0.600168	chr17	2552630	2554737	NA	CLUH	CLUH	CpG:_23_Island	0.00375039	Hypo	0.251821	0.0477844
cg09176194	chr17	2554611	2554613	0.810648	chr17	2552630	2554737	NA	CLUH	CLUH	CpG:_23_Island	-0.0168553	Hypo	0.0225318	0.0293227
cg12229632	chr17	2554655	2554657	0.914308	chr17	2552630	2554737	NA	CLUH	CLUH	CpG:_23_Island	-0.0184296	Hypo	0.00616156	0.0656052
cg14054357	chr17	2554735	2554737	0.955237	chr17	2552630	2554737	NA	CLUH	CLUH	CpG:_23_Island	-0.00554029	Hypo	0.0105493	0.191587
cg06195280	chr17	6599429	6599431	0.659135	chr17	6599429	6600287	XAF1	NA	XAF1	NA	-0.00283653	Hypo	0.419289	0.000303345
cg03419151	chr17	6599451	6599453	0.696488	chr17	6599429	6600287	XAF1	NA	XAF1	NA	-0.0217764	Hypo	0.0298622	0.000172286
cg23571857	chr17	6599621	6599623	0.598339	chr17	6599429	6600287	XAF1	NA	XAF1	NA	-0.0182229	Hypo	0.0773551	0.000485182
cg09251764	chr17	6599793	6599795	0.500997	chr17	6599429	6600287	XAF1	NA	XAF1	NA	-0.0181355	Hypo	0.0444866	0.000736054
cg06085204	chr17	6599887	6599889	0.605321	chr17	6599429	6600287	XAF1	XAF1	XAF1	NA	-0.044807	Hypo	0.0111212	0.00154355
cg05513208	chr17	6599912	6599914	0.641937	chr17	6599429	6600287	XAF1	XAF1	XAF1	NA	-0.0222576	Hypo	0.0840055	0.00618085
cg26502852	chr17	6599922	6599924	0.638759	chr17	6599429	6600287	XAF1	XAF1	XAF1	NA	-0.0393461	Hypo	0.011921	0.00822439
cg27146152	chr17	6600087	6600089	0.414214	chr17	6599429	6600287	XAF1	XAF1	XAF1	NA	-0.028713	Hypo	0.0115619	0.029166
cg20803910	chr17	6600098	6600100	0.652682	chr17	6599429	6600287	XAF1	XAF1	XAF1	NA	-0.0355326	Hypo	0.0107297	0.0835708
cg17753212	chr17	6600285	6600287	0.571871	chr17	6599429	6600287	XAF1	XAF1	XAF1	NA	-0.0446047	Hypo	0.0190425	0.197163
cg09145391	chr17	7279613	7279615	0.181646	chr17	7279613	7280560	TMEM102	TMEM102	TMEM102	CpG:_120_Shore_N	0.0065152	Hyper	0.109955	0.00789155
cg20287461	chr17	7279881	7279883	0.184604	chr17	7279613	7280560	TMEM102	TMEM102	TMEM102	CpG:_120_Shore_N	0.0275117	Hyper	0.00163684	0.00861059
cg14782678	chr17	7280444	7280446	0.574671	chr17	7279613	7280560	TMEM102	TMEM102	TMEM102	CpG:_120_Shore_N	0.0107909	Hyper	0.0628011	0.045928
cg21468274	chr17	7280558	7280560	0.400413	chr17	7279613	7280560	TMEM102	TMEM102	TMEM102	CpG:_120_Island	0.0218418	Hyper	0.00232626	0.118152
cg15467911	chr17	7732043	7732045	0.0282628	chr17	7732043	7732917	CHD3	CHD3	CHD3	CpG:_98_Shelf_S	-1.65869e-05	Hyper	0.495739	0.00255678
cg22695339	chr17	7732354	7732356	0.0533693	chr17	7732043	7732917	CHD3	CHD3	CHD3	CpG:_98_Shelf_S	0.00803894	Hyper	0.00385678	0.00137234
cg12870750	chr17	7732606	7732608	0.498015	chr17	7732043	7732917	CHD3	CHD3	CHD3	CpG:_98_Shelf_S	0.00898571	Hyper	0.124956	0.0146513
cg15227911	chr17	7732783	7732785	0.160734	chr17	7732043	7732917	CHD3	CHD3	CHD3	CpG:_98_Shelf_S	0.00913022	Hyper	0.0375476	0.0172351
cg12353788	chr17	7732785	7732787	0.459674	chr17	7732043	7732917	CHD3	CHD3	CHD3	CpG:_98_Shelf_S	0.0133105	Hyper	0.0305079	0.0337068
cg04674060	chr17	7732787	7732789	0.324945	chr17	7732043	7732917	CHD3	CHD3	CHD3	CpG:_98_Shelf_S	0.0126736	Hyper	0.0177441	0.0659876
cg16519762	chr17	7732858	7732860	0.393852	chr17	7732043	7732917	CHD3	CHD3	CHD3	CpG:_98_Shelf_S	0.0277143	Hyper	0.0207073	0.139117
cg07430820	chr17	7732915	7732917	0.418148	chr17	7732043	7732917	CHD3	CHD3	CHD3	CpG:_98_Shelf_S	0.0114262	Hyper	0.0163694	0.252017
cg01463565	chr17	8866882	8866884	0.0271404	chr17	8866882	8868247	NTN1	NTN1	NTN1	CpG:_328_Island	0.00313801	Hyper	0.0256745	0.000324474
cg01449663	chr17	8866973	8866975	0.19989	chr17	8866882	8868247	NTN1	NTN1	NTN1	CpG:_328_Island	0.00214514	Hyper	0.33987	0.000911543
cg19711783	chr17	8867479	8867481	0.0969882	chr17	8866882	8868247	NTN1	NTN1	NTN1	CpG:_328_Island	0.0210343	Hyper	0.000222676	0.00016106
cg22937649	chr17	8867518	8867520	0.0965056	chr17	8866882	8868247	NTN1	NTN1	NTN1	CpG:_328_Island	0.0170724	Hyper	0.00709652	0.00824565
cg05976500	chr17	8867619	8867621	0.166965	chr17	8866882	8868247	NA	NTN1	NTN1	CpG:_328_Island	0.0217203	Hyper	0.00118042	0.0373554
cg19788727	chr17	8868245	8868247	0.696216	chr17	8866882	8868247	NA	NTN1	NTN1	CpG:_328_Shore_S	0.0216108	Hyper	0.026498	0.167662
cg05785424	chr17	21167001	21167003	0.35781	chr17	21167001	21167693	NA	NA	MAP2K3	NA	0.131676	Hyper	0.000552673	0.0053675
cg13567725	chr17	21167027	21167029	0.552489	chr17	21167001	21167693	NA	NA	MAP2K3	NA	0.0122798	Hyper	0.0200731	0.0718015
cg02538829	chr17	21167125	21167127	0.438901	chr17	21167001	21167693	NA	NA	MAP2K3	NA	0.0086116	Hyper	0.11025	0.143892
cg07325827	chr17	21167528	21167530	0.41692	chr17	21167001	21167693	NA	NA	MAP2K3	NA	0.00891434	Hyper	0.0818509	0.162813
cg26655077	chr17	21167691	21167693	0.587813	chr17	21167001	21167693	NA	NA	MAP2K3	NA	0.0155449	Hyper	0.0176314	0.192285
cg19747232	chr17	29507672	29507674	0.443301	chr17	29507672	29508373	ASIC2	ASIC2	ASIC2	CpG:_29_Shore_N	0.0152424	Hyper	0.0217123	0.00679446
cg02254574	chr17	29507752	29507754	0.293027	chr17	29507672	29508373	ASIC2	ASIC2	ASIC2	CpG:_29_Shore_N	0.00712765	Hyper	0.259223	0.017632
cg11101926	chr17	29507823	29507825	0.33792	chr17	29507672	29508373	ASIC2	ASIC2	ASIC2	CpG:_29_Shore_N	0.0169476	Hyper	0.0717542	0.0162828
cg09152943	chr17	29507994	29507996	0.0549567	chr17	29507672	29508373	ASIC2	NA	ASIC2	CpG:_29_Shore_N	0.00545257	Hyper	0.103948	0.0248729
cg07142461	chr17	29508024	29508026	0.0342614	chr17	29507672	29508373	ASIC2	NA	ASIC2	CpG:_29_Shore_N	0.00297296	Hyper	0.125299	0.0322785
cg13298963	chr17	29508050	29508052	0.0337914	chr17	29507672	29508373	ASIC2	NA	ASIC2	CpG:_29_Shore_N	0.00689598	Hyper	0.00107106	0.0387814
cg23976464	chr17	29508062	29508064	0.0130167	chr17	29507672	29508373	ASIC2	NA	ASIC2	CpG:_29_Shore_N	0.00250142	Hyper	0.0164026	0.171105
cg02423064	chr17	29508120	29508122	0.0786039	chr17	29507672	29508373	ASIC2	NA	ASIC2	CpG:_29_Island	0.00639975	Hyper	0.0651711	0.287727
cg25033990	chr17	29508126	29508128	0.0407022	chr17	29507672	29508373	ASIC2	NA	ASIC2	CpG:_29_Island	0.002433	Hyper	0.116507	0.366431
cg19942495	chr17	29508139	29508141	0.105881	chr17	29507672	29508373	ASIC2	NA	ASIC2	CpG:_29_Island	0.00523999	Hyper	0.0531323	0.424129
cg24613080	chr17	29508147	29508149	0.0362456	chr17	29507672	29508373	ASIC2	NA	ASIC2	CpG:_29_Island	-0.00157636	Hypo	0.28223	0.384359
cg12810096	chr17	29508224	29508226	0.026942	chr17	29507672	29508373	ASIC2	NA	ASIC2	CpG:_29_Island	0.00127891	Hypo	0.149856	0.379228
cg14603098	chr17	29508371	29508373	0.00771466	chr17	29507672	29508373	ASIC2	NA	ASIC2	CpG:_29_Island	-0.00217194	Hyper	0.0442061	0.352992
cg22361859	chr17	34377163	34377165	0.209994	chr17	34377163	34378085	FBXO47	FBXO47	FBXO47	NA	0.0355693	Hyper	0.0121598	1.46352e-05
cg14399930	chr17	34377194	34377196	0.137986	chr17	34377163	34378085	FBXO47	NA	FBXO47	NA	0.025433	Hyper	0.0100739	6.8208e-05
cg16530382	chr17	34377196	34377198	0.3134	chr17	34377163	34378085	FBXO47	NA	FBXO47	NA	0.0232134	Hyper	0.113325	0.000348442
cg26740942	chr17	34377236	34377238	0.132822	chr17	34377163	34378085	FBXO47	NA	FBXO47	NA	0.0224986	Hyper	0.0251201	0.000421638
cg10600889	chr17	34377292	34377294	0.576451	chr17	34377163	34378085	FBXO47	NA	FBXO47	NA	0.0371829	Hyper	0.0208029	0.0012484
cg00055529	chr17	34377360	34377362	0.385513	chr17	34377163	34378085	FBXO47	NA	FBXO47	NA	0.0554483	Hyper	0.00239536	0.00378428
cg04120272	chr17	34377368	34377370	0.351821	chr17	34377163	34378085	FBXO47	NA	FBXO47	NA	0.0486795	Hyper	0.00602204	0.0303581
cg23965214	chr17	34377434	34377436	0.344481	chr17	34377163	34378085	FBXO47	NA	FBXO47	NA	0.0249805	Hyper	0.0139943	0.10741
cg06711380	chr17	34377474	34377476	0.445734	chr17	34377163	34378085	FBXO47	NA	FBXO47	NA	0.0224095	Hyper	0.00732452	0.225139
cg10430963	chr17	34378083	34378085	0.958408	chr17	34377163	34378085	FBXO47	NA	FBXO47	NA	-0.000588571	Hypo	0.396039	0.493879
cg12894984	chr17	35077156	35077158	0.792993	chr17	35077156	35078554	PNMT	NA	PNMT	CpG:_118_Shore_N	0.0035107	Hyper	0.359281	0.00072362
cg06596543	chr17	35077430	35077432	0.232319	chr17	35077156	35078554	PNMT	NA	PNMT	CpG:_118_Island	0.0163246	Hyper	0.00584172	0.000278966
cg05064665	chr17	35077758	35077760	0.130072	chr17	35077156	35078554	PNMT	PNMT	PNMT	CpG:_118_Island	0.0194441	Hyper	0.00558978	0.000178978
cg03283031	chr17	35077763	35077765	0.131535	chr17	35077156	35078554	PNMT	PNMT	PNMT	CpG:_118_Island	0.0021456	Hyper	0.413219	0.00133865
cg01266707	chr17	35077986	35077988	0.344421	chr17	35077156	35078554	PNMT	PNMT	PNMT	CpG:_118_Island	0.0246914	Hyper	0.0305837	0.000760009
cg09133953	chr17	35077993	35077995	0.274628	chr17	35077156	35078554	PNMT	PNMT	PNMT	CpG:_118_Island	0.0246681	Hyper	0.0387461	0.00197739
cg20243544	chr17	35078051	35078053	0.182767	chr17	35077156	35078554	PNMT	PNMT	PNMT	CpG:_118_Island	0.0606826	Hyper	0.00317144	0.00409687
cg16268778	chr17	35078054	35078056	0.0806171	chr17	35077156	35078554	PNMT	PNMT	PNMT	CpG:_118_Island	0.0106668	Hyper	0.00984829	0.0288461
cg06424594	chr17	35078350	35078352	0.0602363	chr17	35077156	35078554	PNMT	PNMT	PNMT	CpG:_118_Island	0.0116043	Hyper	0.0747609	0.0875668
cg22645881	chr17	35078513	35078515	0.272645	chr17	35077156	35078554	PNMT	PNMT	PNMT	CpG:_118_Island	0.0110848	Hyper	0.0267793	0.111501
cg11896923	chr17	35078552	35078554	0.372717	chr17	35077156	35078554	PNMT	PNMT	PNMT	CpG:_118_Shore_S	0.0128653	Hyper	0.0167872	0.188992
cg12544557	chr17	36273070	36273072	0.566764	chr17	36273070	36273580	NA	KRT12	KRT12	CpG:_48_Island	0.0256738	Hyper	0.0195138	0.000131612
cg24414344	chr17	36273081	36273083	0.647391	chr17	36273070	36273580	NA	KRT12	KRT12	CpG:_48_Island	0.0280051	Hyper	0.0150949	0.000453694
cg09103073	chr17	36273249	36273251	0.927074	chr17	36273070	36273580	NA	KRT12	KRT12	CpG:_48_Island	0.0305069	Hyper	0.000870112	0.00176808
cg04986934	chr17	36273433	36273435	0.725596	chr17	36273070	36273580	NA	KRT12	KRT12	CpG:_48_Island	0.0405848	Hyper	0.00219198	0.0274862
cg09735896	chr17	36273503	36273505	0.587389	chr17	36273070	36273580	NA	KRT12	KRT12	CpG:_48_Island	0.0389534	Hyper	0.00669388	0.142757
cg13831570	chr17	36273578	36273580	0.779383	chr17	36273070	36273580	NA	KRT12	KRT12	CpG:_48_Island	0.0169545	Hyper	0.140141	0.364648
cg23583920	chr17	39279470	39279472	0.276379	chr17	39279470	39280104	CD300LG	NA	CD300LG	NA	0.0128036	Hyper	0.0762826	0.00662861
cg00237876	chr17	39279568	39279570	0.733943	chr17	39279470	39280104	CD300LG	NA	CD300LG	NA	0.0168406	Hyper	0.0475154	0.0101253
cg10357151	chr17	39279648	39279650	0.242126	chr17	39279470	39280104	CD300LG	NA	CD300LG	NA	0.00301013	Hyper	0.380218	0.0190485
cg01730666	chr17	39279827	39279829	0.355278	chr17	39279470	39280104	CD300LG	NA	CD300LG	NA	0.0109812	Hyper	0.0275634	0.0145146
cg17313519	chr17	39279924	39279926	0.507623	chr17	39279470	39280104	CD300LG	NA	CD300LG	NA	0.018186	Hyper	0.00931991	0.0324634
cg27583853	chr17	39279930	39279932	0.638952	chr17	39279470	39280104	CD300LG	NA	CD300LG	NA	0.00986809	Hyper	0.127992	0.0900078
cg08903631	chr17	39279991	39279993	0.224463	chr17	39279470	39280104	CD300LG	NA	CD300LG	NA	0.0177295	Hyper	0.0223187	0.103523
cg07945335	chr17	39280003	39280005	0.436437	chr17	39279470	39280104	CD300LG	NA	CD300LG	NA	0.00730093	Hyper	0.0938674	0.182697
cg24129626	chr17	39280024	39280026	0.37233	chr17	39279470	39280104	CD300LG	NA	CD300LG	NA	0.00304418	Hyper	0.275642	0.223671
cg24862483	chr17	39280026	39280028	0.315755	chr17	39279470	39280104	CD300LG	NA	CD300LG	NA	0.00208138	Hyper	0.317299	0.210695
cg25720755	chr17	39280048	39280050	0.306172	chr17	39279470	39280104	CD300LG	CD300LG	CD300LG	NA	0.00691689	Hyper	0.0529759	0.18112
cg13269964	chr17	39280102	39280104	0.630594	chr17	39279470	39280104	CD300LG	CD300LG	CD300LG	NA	0.0120468	Hyper	0.0392892	0.248863
cg13342722	chr17	44249488	44249490	0.015006	chr17	44249488	44250019	TTLL6	NA	TTLL6	CpG:_54_Island	0.00139536	Hyper	0.130437	0.00457837
cg05257472	chr17	44249654	44249656	0.0174877	chr17	44249488	44250019	TTLL6	NA	TTLL6	CpG:_54_Island	-0.000143986	Hyper	0.459809	0.00497038
cg25120284	chr17	44249669	44249671	0.125132	chr17	44249488	44250019	TTLL6	NA	TTLL6	CpG:_54_Island	0.0179759	Hyper	4.97228e-07	0.00229978
cg03770912	chr17	44249672	44249674	0.00903332	chr17	44249488	44250019	TTLL6	NA	TTLL6	CpG:_54_Island	0.00147833	Hyper	0.068612	0.338099
cg12027420	chr17	44249682	44249684	0.0278245	chr17	44249488	44250019	TTLL6	NA	TTLL6	CpG:_54_Island	0.0021859	Hyper	0.111143	0.446451
cg10866623	chr17	44250017	44250019	0.923621	chr17	44249488	44250019	TTLL6	NA	TTLL6	CpG:_54_Shore_S	-0.00263462	Hypo	0.27749	0.444046
cg03267466	chr17	53107317	53107319	0.615224	chr17	53107317	53107472	NA	MSI2	MSI2	NA	-0.0331411	Hypo	0.000829002	0.00339321
cg26046953	chr17	53107386	53107388	0.836419	chr17	53107317	53107472	NA	MSI2	MSI2	NA	-0.017189	Hypo	0.0410972	0.0474746
cg00185004	chr17	53107470	53107472	0.691593	chr17	53107317	53107472	NA	MSI2	MSI2	NA	-0.025101	Hypo	0.0013083	0.0699931
cg04485844	chr17	53651716	53651718	0.0168685	chr17	53651716	53652515	MKS1	MKS1	MKS1	CpG:_47_Island	0.000753409	Hyper	0.226013	0.00757742
cg26872977	chr17	53651720	53651722	0.033047	chr17	53651716	53652515	MKS1	MKS1	MKS1	CpG:_47_Island	0.000666785	Hyper	0.323545	0.00726236
cg26563005	chr17	53651755	53651757	0.00664596	chr17	53651716	53652515	MKS1	MKS1	MKS1	CpG:_47_Island	0.000332944	Hyper	0.347561	0.00585876
cg02487667	chr17	53651792	53651794	0.0114117	chr17	53651716	53652515	MKS1	MKS1	MKS1	CpG:_47_Island	-0.00134768	Hyper	0.14808	0.00453348
cg04480931	chr17	53651839	53651841	0.016517	chr17	53651716	53652515	MKS1	MKS1	MKS1	CpG:_47_Island	0.00156084	Hyper	0.0465778	0.00205198
cg01564671	chr17	53651911	53651913	0.0580611	chr17	53651716	53652515	MKS1	MKS1	MKS1	CpG:_47_Shore_S	0.00159003	Hyper	0.281593	0.0039555
cg14593033	chr17	53651978	53651980	0.171576	chr17	53651716	53652515	MKS1	NA	MKS1	CpG:_47_Shore_S	0.012957	Hyper	0.0415583	0.0029914
cg07908160	chr17	53651980	53651982	0.174043	chr17	53651716	53652515	MKS1	NA	MKS1	CpG:_47_Shore_S	0.018671	Hyper	0.00986208	0.00575
cg15672749	chr17	53652191	53652193	0.405382	chr17	53651716	53652515	MKS1	NA	MKS1	CpG:_47_Shore_S	-0.0040026	Hyper	0.385776	0.0233139
cg15648345	chr17	53652358	53652360	0.508506	chr17	53651716	53652515	MKS1	NA	MKS1	CpG:_47_Shore_S	0.0426767	Hyper	0.00392567	0.0104923
cg20903900	chr17	53652441	53652443	0.339687	chr17	53651716	53652515	MKS1	NA	MKS1	CpG:_47_Shore_S	0.03063	Hyper	0.00722355	0.0584659
cg24082215	chr17	53652513	53652515	0.599876	chr17	53651716	53652515	MKS1	NA	MKS1	CpG:_47_Shore_S	0.0308712	Hyper	0.0118866	0.168055
cg12778183	chr17	54124385	54124387	0.966959	chr17	54124385	54125424	RAD51C,TEX14	TEX14	TEX14	CpG:_40_Shore_N	0.00512908	Hyper	0.0796322	0.00534937
cg19532212	chr17	54124428	54124430	0.902486	chr17	54124385	54125424	RAD51C,TEX14	NA	TEX14	CpG:_40_Shore_N	0.00582291	Hyper	0.258262	0.00373626
cg07329131	chr17	54124555	54124557	0.939907	chr17	54124385	54125424	RAD51C,TEX14	NA	TEX14	CpG:_40_Shore_N	0.00380946	Hyper	0.191052	0.00339321
cg19208681	chr17	54124626	54124628	0.587804	chr17	54124385	54125424	RAD51C,TEX14	NA	TEX14	CpG:_40_Shore_N	0.0297526	Hyper	0.0111776	0.00346224
cg16398362	chr17	54124631	54124633	0.841808	chr17	54124385	54125424	RAD51C,TEX14	NA	TEX14	CpG:_40_Shore_N	0.0135494	Hyper	0.106587	0.0119762
cg02110529	chr17	54124694	54124696	0.625656	chr17	54124385	54125424	RAD51C,TEX14	NA	RAD51C	CpG:_40_Shore_N	0.0265342	Hyper	0.0154665	0.0159159
cg25339112	chr17	54124758	54124760	0.696506	chr17	54124385	54125424	RAD51C,TEX14	NA	RAD51C	CpG:_40_Shore_N	0.0180612	Hyper	0.0381224	0.0425742
cg01430588	chr17	54124765	54124767	0.533732	chr17	54124385	54125424	RAD51C,TEX14	NA	RAD51C	CpG:_40_Shore_N	0.023373	Hyper	0.0191385	0.0735493
cg23436779	chr17	54124828	54124830	0.0631298	chr17	54124385	54125424	RAD51C,TEX14	NA	RAD51C	CpG:_40_Shore_N	0.00473101	Hyper	0.161002	0.140619
cg05214530	chr17	54124889	54124891	0.0451628	chr17	54124385	54125424	RAD51C,TEX14	NA	RAD51C	CpG:_40_Island	0.00142659	Hyper	0.283143	0.152377
cg27221688	chr17	54124902	54124904	0.0171279	chr17	54124385	54125424	RAD51C,TEX14	NA	RAD51C	CpG:_40_Island	0.00103939	Hyper	0.340016	0.143086
cg02118635	chr17	54125001	54125003	0.00751815	chr17	54124385	54125424	RAD51C,TEX14	RAD51C	RAD51C	CpG:_40_Island	-0.000253549	Hyper	0.427472	0.124335
cg10487724	chr17	54125008	54125010	0.00698765	chr17	54124385	54125424	RAD51C,TEX14	RAD51C	RAD51C	CpG:_40_Island	0.000780281	Hyper	0.211222	0.0851221
cg24099023	chr17	54125187	54125189	0.0623239	chr17	54124385	54125424	RAD51C,TEX14	RAD51C	RAD51C	CpG:_40_Island	0.00541006	Hyper	0.00442015	0.0733934
cg14066645	chr17	54125422	54125424	0.010064	chr17	54124385	54125424	RAD51C,TEX14	RAD51C	RAD51C	CpG:_40_Shore_S	0.00221226	Hyper	0.033385	0.236647
cg01748699	chr17	68793460	68793462	0.658027	chr17	68793460	68794189	NA	CDC42EP4	CDC42EP4	CpG:_55_Island	-0.0263113	Hypo	0.00141749	0.00778507
cg24543937	chr17	68793696	68793698	0.429022	chr17	68793460	68794189	NA	CDC42EP4	CDC42EP4	CpG:_55_Island	-0.00389481	Hypo	0.275003	0.0697693
cg11966886	chr17	68793774	68793776	0.804793	chr17	68793460	68794189	NA	CDC42EP4	CDC42EP4	CpG:_55_Island	-0.0294159	Hypo	0.005014	0.0519402
cg15703377	chr17	68794187	68794189	0.605081	chr17	68793460	68794189	NA	CDC42EP4	CDC42EP4	CpG:_55_Island	-0.0209805	Hypo	0.0131447	0.173723
cg03221483	chr17	72826675	72826677	0.592889	chr17	72826675	72828076	2015-09-09	2015-09-09	2015-09-09	NA	-0.0101027	Hypo	0.155999	0.00252976
cg07863022	chr17	72826702	72826704	0.443917	chr17	72826675	72828076	2015-09-09	2015-09-09	2015-09-09	NA	-0.000986671	Hypo	0.467631	0.00276129
cg09903452	chr17	72826838	72826840	0.483312	chr17	72826675	72828076	2015-09-09	2015-09-09	2015-09-09	NA	-0.00968852	Hypo	0.120843	0.00372249
cg04650676	chr17	72827080	72827082	0.548179	chr17	72826675	72828076	2015-09-09	2015-09-09	2015-09-09	NA	-0.0167102	Hypo	0.0367083	0.00522032
cg03568017	chr17	72827097	72827099	0.452241	chr17	72826675	72828076	2015-09-09	2015-09-09	2015-09-09	NA	-0.0127984	Hypo	0.0400123	0.0107914
cg07101841	chr17	72827121	72827123	0.504539	chr17	72826675	72828076	2015-09-09	2015-09-09	2015-09-09	NA	-0.0130553	Hypo	0.0109056	0.0215791
cg02633924	chr17	72827157	72827159	0.475314	chr17	72826675	72828076	2015-09-09	2015-09-09	2015-09-09	NA	-0.0132422	Hypo	0.076729	0.0618212
cg25690715	chr17	72827161	72827163	0.519888	chr17	72826675	72828076	2015-09-09	2015-09-09	2015-09-09	NA	-0.0129854	Hypo	0.121693	0.0840541
cg25416067	chr17	72827261	72827263	0.632366	chr17	72826675	72828076	2015-09-09	2015-09-09	2015-09-09	NA	-0.00786547	Hypo	0.125314	0.0980673
cg16366686	chr17	72827431	72827433	0.51414	chr17	72826675	72828076	2015-09-09	2015-09-09	2015-09-09	NA	-0.017475	Hypo	0.00520819	0.096457
cg04452095	chr17	72827462	72827464	0.414688	chr17	72826675	72828076	2015-09-09	2015-09-09	2015-09-09	NA	-0.0159811	Hypo	0.0113719	0.237838
cg03330678	chr17	72827827	72827829	0.233372	chr17	72826675	72828076	2015-09-09	2015-09-09	2015-09-09	NA	0.0100163	Hypo	0.139136	0.376385
cg15401418	chr17	72827977	72827979	0.562861	chr17	72826675	72828076	2015-09-09	2015-09-09	2015-09-09	NA	-0.00686882	Hypo	0.109064	0.308214
cg20305489	chr17	72828074	72828076	0.686053	chr17	72826675	72828076	2015-09-09	2015-09-09	2015-09-09	NA	-0.00132512	Hypo	0.455784	0.365072
cg21292033	chr17	72973783	72973785	0.446666	chr17	72973783	72975580	NA	2015-09-09	2015-09-09	NA	-0.0292948	Hypo	0.0348218	0.00861647
cg02397064	chr17	72974510	72974512	0.78069	chr17	72973783	72975580	NA	2015-09-09	2015-09-09	NA	-0.020002	Hypo	0.0114985	0.00195316
cg12194864	chr17	72974619	72974621	0.786984	chr17	72973783	72975580	NA	2015-09-09	2015-09-09	NA	-0.0383561	Hypo	0.000546409	0.00316588
cg17053854	chr17	72974774	72974776	0.765585	chr17	72973783	72975580	NA	2015-09-09	2015-09-09	NA	-0.0097049	Hypo	0.140816	0.0515368
cg05104283	chr17	72975454	72975456	0.872989	chr17	72973783	72975580	NA	2015-09-09	2015-09-09	NA	-0.0267796	Hypo	0.00237784	0.0500368
cg21808045	chr17	72975578	72975580	0.891981	chr17	72973783	72975580	NA	2015-09-09	2015-09-09	NA	-0.0147737	Hypo	0.0255144	0.217126
cg20296188	chr17	74908661	74908663	0.0295354	chr17	74908661	74909354	NA	RBFOX3	RBFOX3	NA	0.00331343	Hyper	0.00806425	0.00647222
cg24183338	chr17	74908784	74908786	0.05709	chr17	74908661	74909354	NA	RBFOX3	RBFOX3	NA	0.00298678	Hyper	0.0795277	0.027937
cg07705638	chr17	74908890	74908892	0.0281757	chr17	74908661	74909354	NA	RBFOX3	RBFOX3	NA	0.00371888	Hyper	0.0338356	0.0384042
cg18945299	chr17	74909079	74909081	0.0201615	chr17	74908661	74909354	NA	RBFOX3	RBFOX3	NA	0.00314487	Hyper	0.158769	0.0700587
cg08504407	chr17	74909200	74909202	0.352534	chr17	74908661	74909354	NA	RBFOX3	RBFOX3	NA	0.00744732	Hyper	0.127494	0.0664558
cg00664205	chr17	74909352	74909354	0.905735	chr17	74908661	74909354	NA	RBFOX3	RBFOX3	NA	0.0158363	Hyper	0.00090807	0.0589871
cg19715771	chr17	75425506	75425508	0.384027	chr17	75425506	75427218	NA	CBX4	CBX4	CpG:_19_Shore_N,CpG:_225_Shore_S	0.00122324	Hyper	0.441385	0.00941614
cg07833397	chr17	75426093	75426095	0.278071	chr17	75425506	75427218	CBX4	CBX4	CBX4	CpG:_19_Shore_N,CpG:_479_Shore_N	0.0292166	Hyper	0.0830401	0.00162626
cg24725841	chr17	75426277	75426279	0.12234	chr17	75425506	75427218	CBX4	CBX4	CBX4	CpG:_19_Shore_N,CpG:_479_Shore_N	0.0165153	Hyper	4.15644e-05	0.00550335
cg00125306	chr17	75426436	75426438	0.0841352	chr17	75425506	75427218	CBX4	CBX4	CBX4	CpG:_19_Shore_N,CpG:_479_Shore_N	0.00963294	Hyper	0.024121	0.147812
cg24063039	chr17	75426611	75426613	0.0141239	chr17	75425506	75427218	CBX4	CBX4	CBX4	CpG:_19_Island	0.00196538	Hyper	0.0263397	0.165823
cg15824864	chr17	75426769	75426771	0.0160837	chr17	75425506	75427218	CBX4	CBX4	CBX4	CpG:_19_Island	0.00243087	Hyper	0.0754135	0.266862
cg21820132	chr17	75426834	75426836	0.0311106	chr17	75425506	75427218	CBX4	CBX4	CBX4	CpG:_19_Island	0.00264058	Hyper	0.174612	0.396804
cg17533847	chr17	75427216	75427218	0.0241067	chr17	75425506	75427218	CBX4	CBX4	CBX4	CpG:_19_Shore_S,CpG:_479_Shore_N	-0.00158373	Hyper	0.181008	0.392724
cg25447164	chr17	76032383	76032385	0.324196	chr17	76032383	76033022	NA	NA	ENDOV	CpG:_22_Shore_N	0.00959797	Hyper	0.103597	8.12657e-05
cg16980380	chr17	76032477	76032479	0.406184	chr17	76032383	76033022	NA	NA	ENDOV	CpG:_22_Island	0.0185232	Hyper	0.00127849	9.56515e-05
cg04305399	chr17	76032556	76032558	0.171907	chr17	76032383	76033022	NA	NA	ENDOV	CpG:_22_Island	0.00532772	Hyper	0.201666	0.00182697
cg06443034	chr17	76032567	76032569	0.276674	chr17	76032383	76033022	NA	NA	ENDOV	CpG:_22_Island	0.0127462	Hyper	0.0342018	0.00138695
cg25741116	chr17	76032628	76032630	0.391876	chr17	76032383	76033022	NA	NA	ENDOV	CpG:_22_Island	0.0160027	Hyper	0.00119657	0.00295601
cg12301563	chr17	76032670	76032672	0.672651	chr17	76032383	76033022	NA	NA	ENDOV	CpG:_22_Island	0.0135491	Hyper	0.0475663	0.0363295
cg09387382	chr17	76033020	76033022	0.284573	chr17	76032383	76033022	NA	NA	ENDOV	CpG:_22_Shore_S	0.0210981	Hyper	0.000623651	0.0490381
cg11274148	chr17	76491250	76491252	0.876755	chr17	76491250	76491801	NA	RPTOR	RPTOR	CpG:_17_Shelf_N	-0.00542986	Hypo	0.269308	0.000820532
cg01412400	chr17	76491320	76491322	0.642053	chr17	76491250	76491801	NA	RPTOR	RPTOR	CpG:_17_Shelf_N	-0.0212503	Hypo	0.000806412	0.000526104
cg12131324	chr17	76491388	76491390	0.703972	chr17	76491250	76491801	NA	RPTOR	RPTOR	CpG:_17_Shelf_N	-0.0173727	Hypo	0.0146671	0.0103715
cg19494960	chr17	76491555	76491557	0.822377	chr17	76491250	76491801	NA	RPTOR	RPTOR	CpG:_17_Shelf_N	-0.0256101	Hypo	0.00102489	0.0325757
cg00474943	chr17	76491670	76491672	0.834287	chr17	76491250	76491801	NA	RPTOR	RPTOR	CpG:_17_Shelf_N	-0.0120353	Hypo	0.0370041	0.173456
cg24683534	chr17	76491799	76491801	0.916694	chr17	76491250	76491801	NA	RPTOR	RPTOR	CpG:_17_Shelf_N	-0.00790657	Hypo	0.0776522	0.262703
cg05640423	chr17	76585464	76585466	0.970113	chr17	76585464	76586237	NA	CHMP6	CHMP6	CpG:_19_Shelf_N	-0.00604234	Hypo	0.00272265	0.0045892
cg13390332	chr17	76586235	76586237	0.922447	chr17	76585464	76586237	NA	CHMP6	CHMP6	CpG:_19_Shore_N	-0.0191648	Hypo	0.000280035	0.0212662
cg26696870	chr17	76625155	76625157	0.662961	chr17	76625155	76626138	BAIAP2	BAIAP2	BAIAP2	CpG:_88_Shore_S	-0.030118	Hypo	0.0116794	0.00545945
cg18758622	chr17	76625425	76625427	0.543507	chr17	76625155	76626138	BAIAP2	BAIAP2	BAIAP2	CpG:_88_Shore_S	-0.0111356	Hypo	0.0661005	0.0202607
cg26841647	chr17	76625562	76625564	0.592265	chr17	76625155	76626138	NA	BAIAP2	BAIAP2	CpG:_88_Shore_S	0.00916536	Hypo	0.221253	0.0299747
cg15867652	chr17	76625871	76625873	0.566881	chr17	76625155	76626138	NA	BAIAP2	BAIAP2	CpG:_88_Shore_S	-0.00733499	Hypo	0.281841	0.0125883
cg22442557	chr17	76625946	76625948	0.630227	chr17	76625155	76626138	NA	BAIAP2	BAIAP2	CpG:_88_Shore_S	-0.0131719	Hypo	0.063626	0.00711025
cg12363726	chr17	76626136	76626138	0.552975	chr17	76625155	76626138	NA	BAIAP2	BAIAP2	CpG:_88_Shore_S	-0.033732	Hypo	2.60189e-05	0.0119762
cg26077228	chr17	78001824	78001826	0.0481317	chr17	78001824	78002745	C17orf62	C17orf62	C17orf62	CpG:_74_Island	0.00289187	Hyper	0.0649071	0.00680577
cg12047714	chr17	78002056	78002058	0.00956374	chr17	78001824	78002745	C17orf62	NA	C17orf62	CpG:_74_Island	0.00267379	Hyper	0.0689781	0.0111199
cg04260587	chr17	78002062	78002064	0.0308463	chr17	78001824	78002745	C17orf62	NA	C17orf62	CpG:_74_Island	0.00677998	Hyper	0.00295587	0.0176495
cg09741893	chr17	78002074	78002076	0.0188151	chr17	78001824	78002745	C17orf62	NA	C17orf62	CpG:_74_Island	0.00275404	Hyper	0.0388234	0.0836858
cg12397252	chr17	78002085	78002087	0.0209234	chr17	78001824	78002745	C17orf62	NA	C17orf62	CpG:_74_Island	0.000624375	Hyper	0.389279	0.1341
cg00602891	chr17	78002152	78002154	0.0223847	chr17	78001824	78002745	C17orf62	NA	C17orf62	CpG:_74_Island	0.00334455	Hyper	0.0741683	0.110716
cg10603800	chr17	78002197	78002199	0.0846284	chr17	78001824	78002745	C17orf62	NA	C17orf62	CpG:_74_Shore_S	0.00991928	Hyper	0.0589142	0.144908
cg14360268	chr17	78002216	78002218	0.0470299	chr17	78001824	78002745	C17orf62	NA	C17orf62	CpG:_74_Shore_S	0.00564885	Hyper	0.0927567	0.197284
cg03828522	chr17	78002743	78002745	0.944546	chr17	78001824	78002745	C17orf62	NA	C17orf62	CpG:_74_Shore_S	0.00671433	Hyper	0.0298373	0.228682
cg18631376	chr17	78646255	78646257	0.960878	chr17	78646255	78646420	NA	NA	METRNL	CpG:_69_Island	-0.0184278	Hypo	0.0822828	0.00475638
cg06014083	chr17	78646347	78646349	0.979777	chr17	78646255	78646420	NA	NA	METRNL	CpG:_69_Island	-0.00292768	Hypo	0.00130618	0.00530334
cg05560932	chr17	78646418	78646420	0.969463	chr17	78646255	78646420	NA	NA	METRNL	CpG:_69_Island	-0.00576053	Hypo	0.000745465	0.0535937
cg22046688	chr18	7112190	7112192	0.947889	chr18	7112190	7112192	NA	NA	LAMA1	CpG:_136_Shelf_S	-0.0119895	Hypo	2.89175e-05	0.00812834
cg22369607	chr18	13811884	13811886	0.967039	chr18	13811884	13812385	NA	NA	MC5R	CpG:_28_Shelf_N	-0.00779855	Hypo	0.000108627	0.00376778
cg00305947	chr18	13812383	13812385	0.838401	chr18	13811884	13812385	NA	NA	MC5R	CpG:_28_Shore_N	-0.017456	Hypo	0.00506921	0.123399
cg11858305	chr18	21967592	21967594	0.932079	chr18	21967592	21968083	PSMA8	NA	PSMA8	CpG:_25_Shore_N	0.010462	Hyper	0.0394279	0.00814317
cg25983544	chr18	21967623	21967625	0.88249	chr18	21967592	21968083	PSMA8	NA	PSMA8	CpG:_25_Shore_N	0.014988	Hyper	0.0711051	0.0168294
cg06377543	chr18	21967654	21967656	0.879149	chr18	21967592	21968083	PSMA8	NA	PSMA8	CpG:_25_Shore_N	0.0168574	Hyper	0.103355	0.0254835
cg03162994	chr18	21967726	21967728	0.781555	chr18	21967592	21968083	PSMA8	NA	PSMA8	CpG:_25_Island	0.0229243	Hyper	0.0664115	0.0324634
cg00262344	chr18	21967738	21967740	0.794223	chr18	21967592	21968083	PSMA8	NA	PSMA8	CpG:_25_Island	0.0217629	Hyper	0.0605837	0.0476396
cg15865827	chr18	21967835	21967837	0.768897	chr18	21967592	21968083	PSMA8	PSMA8	PSMA8	CpG:_25_Island	0.031556	Hyper	0.0251597	0.0707263
cg22027766	chr18	21967925	21967927	0.641513	chr18	21967592	21968083	PSMA8	PSMA8	PSMA8	CpG:_25_Island	0.0182002	Hyper	0.103283	0.133124
cg01070760	chr18	21968006	21968008	0.924971	chr18	21967592	21968083	PSMA8	PSMA8	PSMA8	CpG:_25_Shore_S	0.00683471	Hyper	0.120267	0.153471
cg21248196	chr18	21968081	21968083	0.882211	chr18	21967592	21968083	PSMA8	PSMA8	PSMA8	CpG:_25_Shore_S	0.0177467	Hyper	0.00982202	0.157106
cg21263710	chr18	48119485	48119487	0.481785	chr18	48119485	48120547	DCC	NA	DCC	CpG:_32_Shelf_N	0.0422937	Hyper	0.00476492	0.000583021
cg02837027	chr18	48119708	48119710	0.573667	chr18	48119485	48120547	DCC	NA	DCC	CpG:_32_Shelf_N	0.0206285	Hyper	0.0385439	0.0034361
cg06784848	chr18	48119788	48119790	0.648731	chr18	48119485	48120547	DCC	NA	DCC	CpG:_32_Shelf_N	0.0229674	Hyper	0.0602656	0.00673476
cg14268020	chr18	48119846	48119848	0.431548	chr18	48119485	48120547	DCC	NA	DCC	CpG:_32_Shelf_N	0.0228848	Hyper	0.037174	0.0112813
cg25204852	chr18	48119968	48119970	0.591158	chr18	48119485	48120547	DCC	NA	DCC	CpG:_32_Shelf_N	0.0308204	Hyper	0.00100967	0.0224207
cg25122395	chr18	48119999	48120001	0.147481	chr18	48119485	48120547	DCC	NA	DCC	CpG:_32_Shelf_N	0.0137574	Hyper	0.0539608	0.103325
cg16964748	chr18	48120062	48120064	0.41813	chr18	48119485	48120547	DCC	NA	DCC	CpG:_32_Shelf_N	0.0109857	Hyper	0.086713	0.142367
cg02835371	chr18	48120082	48120084	0.279262	chr18	48119485	48120547	DCC	NA	DCC	CpG:_32_Shelf_N	0.0172345	Hyper	0.0158914	0.173958
cg14222939	chr18	48120094	48120096	0.169511	chr18	48119485	48120547	DCC	NA	DCC	CpG:_32_Shelf_N	0.0127562	Hyper	0.0346923	0.273727
cg18874136	chr18	48120207	48120209	0.0455649	chr18	48119485	48120547	DCC	NA	DCC	CpG:_32_Shelf_N	0.00295257	Hyper	0.237829	0.438795
cg14743291	chr18	48120211	48120213	0.0208764	chr18	48119485	48120547	DCC	NA	DCC	CpG:_32_Shelf_N	0.0025788	Hyper	0.110432	0.453535
cg21381065	chr18	48120301	48120303	0.149252	chr18	48119485	48120547	DCC	NA	DCC	CpG:_32_Shelf_N	0.00572819	Hyper	0.141982	0.553507
cg18801691	chr18	48120332	48120334	0.00879922	chr18	48119485	48120547	DCC	NA	DCC	CpG:_32_Shelf_N	0.000843795	Hypo	0.184945	0.637482
cg19613722	chr18	48120358	48120360	0.0219031	chr18	48119485	48120547	DCC	NA	DCC	CpG:_32_Shelf_N	-0.000950702	Hypo	0.288744	0.636623
cg19042459	chr18	48120368	48120370	0.0144511	chr18	48119485	48120547	DCC	NA	DCC	CpG:_32_Shelf_N	0.000686715	Hyper	0.297795	0.590339
cg07935012	chr18	48120404	48120406	0.0732863	chr18	48119485	48120547	DCC	NA	DCC	CpG:_32_Shore_N	0.000590115	Hypo	0.425696	0.599314
cg00027400	chr18	48120409	48120411	0.0695991	chr18	48119485	48120547	DCC	NA	DCC	CpG:_32_Shore_N	-5.85234e-05	Hypo	0.49356	0.55012
cg07897248	chr18	48120528	48120530	0.0396986	chr18	48119485	48120547	DCC	NA	DCC	CpG:_32_Shore_N	0.00240166	Hyper	0.182276	0.354269
cg21669679	chr18	48120545	48120547	0.00954876	chr18	48119485	48120547	DCC	DCC	DCC	CpG:_32_Shore_N	0.00105458	Hyper	0.250736	0.379596
cg07324054	chr18	54013034	54013036	0.92881	chr18	54013034	54013871	NEDD4L	NEDD4L	NEDD4L	CpG:_19_Shore_N	0.00384127	Hyper	0.179055	0.00841705
cg18720828	chr18	54013055	54013057	0.781736	chr18	54013034	54013871	NEDD4L	NEDD4L	NEDD4L	CpG:_19_Shore_N	-0.00945042	Hyper	0.149689	0.00873043
cg18524262	chr18	54013108	54013110	0.78824	chr18	54013034	54013871	NEDD4L	NEDD4L	NEDD4L	CpG:_19_Shore_N	0.00370082	Hyper	0.344261	0.00433432
cg27105827	chr18	54013574	54013576	0.132863	chr18	54013034	54013871	NEDD4L	NEDD4L	NEDD4L	CpG:_19_Shore_N	0.0155868	Hyper	0.053444	0.00307218
cg15733882	chr18	54013624	54013626	0.274918	chr18	54013034	54013871	NEDD4L	NEDD4L	NEDD4L	CpG:_19_Shore_N	0.0248407	Hyper	0.0127741	0.00534937
cg15245625	chr18	54013673	54013675	0.306115	chr18	54013034	54013871	NEDD4L	NEDD4L	NEDD4L	CpG:_19_Island	0.0211449	Hyper	0.0244657	0.0299851
cg25693302	chr18	54013675	54013677	0.184656	chr18	54013034	54013871	NEDD4L	NEDD4L	NEDD4L	CpG:_19_Island	0.0228198	Hyper	0.0386838	0.0647949
cg21068094	chr18	54013708	54013710	0.39736	chr18	54013034	54013871	NEDD4L	NEDD4L	NEDD4L	CpG:_19_Island	0.0169533	Hyper	0.00539983	0.107412
cg14186816	chr18	54013760	54013762	0.444509	chr18	54013034	54013871	NEDD4L	NEDD4L	NEDD4L	CpG:_19_Island	0.00975975	Hyper	0.155505	0.273678
cg17889402	chr18	54013869	54013871	0.219672	chr18	54013034	54013871	NEDD4L	NEDD4L	NEDD4L	CpG:_19_Island	0.015482	Hyper	0.0261847	0.295705
cg25730573	chr18	59138404	59138406	0.0268073	chr18	59138404	59139446	BCL2	NA	BCL2	CpG:_133_Island	-0.000977809	Hyper	0.249776	0.000114851
cg14455307	chr18	59138408	59138410	0.0117844	chr18	59138404	59139446	BCL2	NA	BCL2	CpG:_133_Island	-3.16575e-05	Hyper	0.484268	5.43411e-05
cg06881186	chr18	59138420	59138422	0.0269422	chr18	59138404	59139446	BCL2	NA	BCL2	CpG:_133_Island	0.0029072	Hyper	0.024674	3.05322e-05
cg16003390	chr18	59138425	59138427	0.0192676	chr18	59138404	59139446	BCL2	NA	BCL2	CpG:_133_Island	-0.00135156	Hyper	0.184293	9.08847e-05
cg07111678	chr18	59138749	59138751	0.00875115	chr18	59138404	59139446	BCL2	NA	BCL2	CpG:_133_Island	0.000349194	Hyper	0.310251	4.56452e-05
cg11255230	chr18	59138787	59138789	0.00988914	chr18	59138404	59139446	BCL2	NA	BCL2	CpG:_133_Island	0.000487852	Hyper	0.284341	3.30968e-05
cg20777956	chr18	59138791	59138793	0.0227397	chr18	59138404	59139446	BCL2	NA	BCL2	CpG:_133_Island	0.00187421	Hyper	0.064923	2.37702e-05
cg22152050	chr18	59138883	59138885	0.081269	chr18	59138404	59139446	BCL2	NA	BCL2	CpG:_133_Island	0.00405526	Hyper	0.125587	3.87829e-05
cg12953669	chr18	59138996	59138998	0.178118	chr18	59138404	59139446	BCL2	NA	BCL2	CpG:_133_Island	0.01439	Hyper	0.0890974	4.26802e-05
cg05724997	chr18	59139035	59139037	0.13285	chr18	59138404	59139446	BCL2	NA	BCL2	CpG:_133_Island	0.0176887	Hyper	0.0836643	5.7326e-05
cg12090740	chr18	59139037	59139039	0.384502	chr18	59138404	59139446	BCL2	NA	BCL2	CpG:_133_Island	0.0172154	Hyper	0.164168	7.85386e-05
cg26277730	chr18	59139064	59139066	0.0561539	chr18	59138404	59139446	BCL2	NA	BCL2	CpG:_133_Island	0.00577789	Hyper	0.0613926	6.57858e-05
cg21793948	chr18	59139075	59139077	0.0756755	chr18	59138404	59139446	BCL2	NA	BCL2	CpG:_133_Island	0.0210703	Hyper	0.000206207	9.62449e-05
cg23707289	chr18	59139078	59139080	0.133848	chr18	59138404	59139446	BCL2	NA	BCL2	CpG:_133_Island	0.030134	Hyper	2.23322e-05	0.00558111
cg05927017	chr18	59139134	59139136	0.151626	chr18	59138404	59139446	BCL2	NA	BCL2	CpG:_133_Island	0.0117534	Hyper	0.0196651	0.231308
cg24408313	chr18	59139444	59139446	0.6742	chr18	59138404	59139446	BCL2	NA	BCL2	CpG:_133_Shore_S	0.00562438	Hyper	0.249362	0.430577
cg19109570	chr18	75477626	75477628	0.785832	chr18	75477626	75478578	NA	NA	CTDP1	CpG:_104_Shore_N	0.0396912	Hyper	0.00468866	0.000284759
cg10929690	chr18	75477676	75477678	0.549703	chr18	75477626	75478578	NA	NA	CTDP1	CpG:_104_Island	0.0260905	Hyper	0.0263529	0.00237162
cg22048216	chr18	75478106	75478108	0.299704	chr18	75477626	75478578	NA	NA	CTDP1	CpG:_104_Island	0.0456107	Hyper	0.00750245	0.00558174
cg12648671	chr18	75478525	75478527	0.671217	chr18	75477626	75478578	NA	NA	CTDP1	CpG:_104_Island	0.0862474	Hyper	0.00292343	0.0584917
cg20697926	chr18	75478576	75478578	0.578217	chr18	75477626	75478578	NA	NA	CTDP1	CpG:_104_Island	0.0777595	Hyper	0.00500803	0.21829
cg13437554	chr19	2223715	2223717	0.511635	chr19	2223715	2224707	NA	OAZ1	OAZ1	CpG:_42_Island	0.0142624	Hyper	0.0137957	0.00620021
cg01859460	chr19	2224049	2224051	0.451207	chr19	2223715	2224707	NA	OAZ1	OAZ1	CpG:_42_Island	0.044903	Hyper	8.04149e-05	0.0547934
cg25654695	chr19	2224215	2224217	0.208824	chr19	2223715	2224707	NA	OAZ1	OAZ1	CpG:_42_Island	0.0207377	Hyper	0.0636852	0.365803
cg00635590	chr19	2224705	2224707	0.365695	chr19	2223715	2224707	NA	NA	OAZ1	CpG:_33_Island	0.00466527	Hyper	0.23783	0.464527
cg19241679	chr19	2253400	2253402	0.417694	chr19	2253400	2254033	NA	LINGO3	LINGO3	CpG:_46_Shore_N	0.0159665	Hyper	0.000716046	0.00165387
cg11891591	chr19	2253473	2253475	0.37519	chr19	2253400	2254033	NA	LINGO3	LINGO3	CpG:_46_Island	-0.0059281	Hyper	0.196385	0.0259158
cg11231751	chr19	2253782	2253784	0.240517	chr19	2253400	2254033	NA	LINGO3	LINGO3	CpG:_46_Island	0.0137229	Hyper	0.149002	0.0114698
cg25238537	chr19	2253870	2253872	0.176769	chr19	2253400	2254033	NA	LINGO3	LINGO3	CpG:_46_Island	0.0131912	Hyper	0.0364748	0.0106833
cg13033578	chr19	2253994	2253996	0.4595	chr19	2253400	2254033	NA	LINGO3	LINGO3	CpG:_46_Island	0.04355	Hyper	0.00453419	0.0201878
cg07498239	chr19	2254031	2254033	0.0853993	chr19	2253400	2254033	NA	LINGO3	LINGO3	CpG:_46_Shore_S	0.0236529	Hyper	0.00210415	0.0865878
cg03684062	chr19	3130363	3130365	0.750693	chr19	3130363	3131036	S1PR4	S1PR4	S1PR4	CpG:_89_Island	-0.0313694	Hypo	0.00586058	0.00603362
cg04490178	chr19	3130544	3130546	0.694059	chr19	3130363	3131036	S1PR4	S1PR4	S1PR4	CpG:_89_Island	-0.0136715	Hypo	0.0866932	0.0308128
cg20781880	chr19	3130740	3130742	0.766548	chr19	3130363	3131036	S1PR4	S1PR4	S1PR4	CpG:_89_Island	-0.0318108	Hypo	0.00633287	0.0393475
cg27125093	chr19	3130827	3130829	0.832605	chr19	3130363	3131036	S1PR4	S1PR4	S1PR4	CpG:_89_Island	-0.0210377	Hypo	0.0181581	0.134842
cg18581405	chr19	3131034	3131036	0.844798	chr19	3130363	3131036	S1PR4	S1PR4	S1PR4	CpG:_89_Shore_S	-0.0190394	Hypo	0.0385851	0.248045
cg09934706	chr19	5098854	5098856	0.773108	chr19	5098854	5099410	NA	KDM4B	KDM4B	CpG:_25_Island	3.25296e-05	Hypo	0.498366	0.00766793
cg25401482	chr19	5099022	5099024	0.590132	chr19	5098854	5099410	NA	KDM4B	KDM4B	CpG:_25_Island	-0.0304526	Hypo	0.000367454	0.00363732
cg02842850	chr19	5099129	5099131	0.660475	chr19	5098854	5099410	NA	KDM4B	KDM4B	CpG:_25_Island	-0.0199203	Hypo	0.00793794	0.0709962
cg24827405	chr19	5099408	5099410	0.558233	chr19	5098854	5099410	NA	KDM4B	KDM4B	CpG:_25_Shore_S	-0.0210315	Hypo	0.0171045	0.190273
cg17800124	chr19	5864853	5864855	0.941361	chr19	5864853	5865670	CAPS	NA	CAPS	CpG:_26_Shore_N	-0.00466985	Hypo	0.0408247	0.00497038
cg19211619	chr19	5864922	5864924	0.732412	chr19	5864853	5865670	CAPS	NA	CAPS	CpG:_26_Shore_N	-0.0137275	Hypo	0.047638	0.00969941
cg13573245	chr19	5864989	5864991	0.896478	chr19	5864853	5865670	CAPS	NA	CAPS	CpG:_26_Shore_N	-0.0196808	Hypo	0.0031518	0.0180319
cg03908904	chr19	5865008	5865010	0.506332	chr19	5864853	5865670	CAPS	NA	CAPS	CpG:_26_Shore_N	-0.0102435	Hypo	0.0925595	0.0891943
cg06713671	chr19	5865157	5865159	0.45027	chr19	5864853	5865670	CAPS	NA	CAPS	CpG:_26_Shore_N	-0.00636794	Hypo	0.11287	0.0814471
cg23342234	chr19	5865310	5865312	0.610281	chr19	5864853	5865670	CAPS	CAPS	CAPS	CpG:_26_Shore_N	0.00032606	Hypo	0.475397	0.0774215
cg16992787	chr19	5865668	5865670	0.831537	chr19	5864853	5865670	CAPS	CAPS	CAPS	CpG:_26_Shore_N	-0.0232765	Hypo	0.00110026	0.0775853
cg11116758	chr19	7844600	7844602	0.205811	chr19	7844600	7845468	FLJ22184	FLJ22184	FLJ22184	CpG:_123_Island	0.0170387	Hyper	0.0129976	0.00315322
cg22674110	chr19	7844667	7844669	0.0481104	chr19	7844600	7845468	FLJ22184	FLJ22184	FLJ22184	CpG:_123_Island	0.00719971	Hyper	0.0420485	0.0109787
cg25381637	chr19	7844988	7844990	0.0168968	chr19	7844600	7845468	FLJ22184	FLJ22184	FLJ22184	CpG:_123_Island	0.00185941	Hyper	0.0777782	0.020551
cg00596373	chr19	7845441	7845443	0.0517856	chr19	7844600	7845468	FLJ22184	NA	FLJ22184	CpG:_123_Island	0.00490875	Hyper	0.0322803	0.0251593
cg24411648	chr19	7845466	7845468	0.0426001	chr19	7844600	7845468	FLJ22184	NA	FLJ22184	CpG:_123_Island	0.00664437	Hyper	0.000456579	0.0474198
cg14323854	chr19	9334057	9334059	0.92719	chr19	9334057	9335129	ZNF177	ZNF559-ZNF177	ZNF559-ZNF177	CpG:_31_Shore_N	-0.0105435	Hyper	0.0284026	0.000107539
cg19275200	chr19	9334239	9334241	0.956724	chr19	9334057	9335129	ZNF177	ZNF559-ZNF177	ZNF559-ZNF177	CpG:_31_Shore_N	0.00444449	Hyper	0.140092	2.6195e-05
cg05250458	chr19	9334564	9334566	0.147744	chr19	9334057	9335129	ZNF177	ZNF559-ZNF177	ZNF559-ZNF177	CpG:_31_Shore_N	0.00121564	Hyper	0.425696	2.87021e-05
cg05928342	chr19	9334597	9334599	0.0571427	chr19	9334057	9335129	ZNF177	ZNF559-ZNF177	ZNF559-ZNF177	CpG:_31_Island	0.00154005	Hyper	0.307152	1.56193e-05
cg13703871	chr19	9334673	9334675	0.0796002	chr19	9334057	9335129	ZNF177	ZNF559-ZNF177	ZNF559-ZNF177	CpG:_31_Island	0.00139844	Hyper	0.374151	9.78514e-06
cg08065231	chr19	9334683	9334685	0.0327888	chr19	9334057	9335129	ZNF177	ZNF559-ZNF177	ZNF559-ZNF177	CpG:_31_Island	0.0046723	Hyper	0.0923051	5.40153e-06
cg09578475	chr19	9334687	9334689	0.0936708	chr19	9334057	9335129	ZNF177	ZNF559-ZNF177	ZNF559-ZNF177	CpG:_31_Island	0.0137051	Hyper	0.0296646	6.72793e-06
cg07788092	chr19	9334690	9334692	0.0968317	chr19	9334057	9335129	ZNF177	ZNF559-ZNF177	ZNF559-ZNF177	CpG:_31_Island	0.0138606	Hyper	0.00356494	1.73316e-05
cg09643544	chr19	9334695	9334697	0.139771	chr19	9334057	9335129	ZNF177	ZNF177,ZNF559-ZNF177	ZNF559-ZNF177	CpG:_31_Island	0.00747733	Hyper	0.154082	0.000171548
cg12089570	chr19	9334714	9334716	0.108337	chr19	9334057	9335129	ZNF177	ZNF177,ZNF559-ZNF177	ZNF559-ZNF177	CpG:_31_Island	0.00892776	Hyper	0.0160308	0.000142192
cg24189904	chr19	9334780	9334782	0.0730495	chr19	9334057	9335129	ZNF177	ZNF177,ZNF559-ZNF177	ZNF559-ZNF177	CpG:_31_Island	0.0101674	Hyper	0.00169768	0.000512354
cg17283453	chr19	9334879	9334881	0.102032	chr19	9334057	9335129	ZNF177	ZNF177,ZNF559-ZNF177	ZNF559-ZNF177	CpG:_31_Island	0.0131435	Hyper	2.04111e-05	0.00675134
cg14737994	chr19	9335127	9335129	0.435538	chr19	9334057	9335129	ZNF177	ZNF177,ZNF559-ZNF177	ZNF559-ZNF177	CpG:_31_Shore_S	0.0192148	Hyper	0.0738916	0.30101
cg13348905	chr19	10596577	10596579	0.778699	chr19	10596577	10597449	SLC44A2	SLC44A2	SLC44A2	CpG:_46_Shore_N	0.0162529	Hyper	0.0337615	0.00871174
cg10372473	chr19	10596593	10596595	0.485026	chr19	10596577	10597449	SLC44A2	SLC44A2	SLC44A2	CpG:_46_Shore_N	-0.0077311	Hyper	0.212652	0.019122
cg09315367	chr19	10597005	10597007	0.243257	chr19	10596577	10597449	SLC44A2	SLC44A2	SLC44A2	CpG:_46_Island	0.015994	Hyper	0.0878097	0.0100764
cg17826679	chr19	10597037	10597039	0.177417	chr19	10596577	10597449	SLC44A2	SLC44A2	SLC44A2	CpG:_46_Island	0.0239496	Hyper	0.0561684	0.0143597
cg17965690	chr19	10597048	10597050	0.23998	chr19	10596577	10597449	SLC44A2	SLC44A2	SLC44A2	CpG:_46_Island	0.0288127	Hyper	0.0353016	0.0242323
cg24041556	chr19	10597058	10597060	0.171561	chr19	10596577	10597449	SLC44A2	SLC44A2	SLC44A2	CpG:_46_Island	0.0180272	Hyper	0.0993103	0.0463408
cg25595793	chr19	10597116	10597118	0.23014	chr19	10596577	10597449	SLC44A2	SLC44A2	SLC44A2	CpG:_46_Island	0.0300609	Hyper	0.00999896	0.0573485
cg06561886	chr19	10597298	10597300	0.317067	chr19	10596577	10597449	SLC44A2	SLC44A2	SLC44A2	CpG:_46_Island	0.0297719	Hyper	0.0295235	0.14793
cg21663431	chr19	10597354	10597356	0.16302	chr19	10596577	10597449	SLC44A2	SLC44A2	SLC44A2	CpG:_46_Island	0.0272263	Hyper	0.0315417	0.242703
cg21631439	chr19	10597447	10597449	0.43104	chr19	10596577	10597449	SLC44A2	SLC44A2	SLC44A2	CpG:_46_Shore_S	0.00809623	Hyper	0.187606	0.396342
cg05490871	chr19	17253160	17253162	0.835393	chr19	17253160	17254355	ANKLE1	NA	ANKLE1	CpG:_116_Shore_N	0.000646685	Hyper	0.458129	0.00237845
cg26249852	chr19	17253297	17253299	0.843348	chr19	17253160	17254355	ANKLE1	NA	ANKLE1	CpG:_116_Shore_N	0.00893997	Hyper	0.127801	0.00149867
cg19737225	chr19	17253319	17253321	0.563719	chr19	17253160	17254355	ANKLE1	NA	ANKLE1	CpG:_116_Shore_N	0.00481926	Hyper	0.26698	0.00178526
cg03874358	chr19	17253383	17253385	0.158788	chr19	17253160	17254355	ANKLE1	NA	ANKLE1	CpG:_116_Island	0.00618028	Hyper	0.207512	0.00290001
cg21056992	chr19	17253413	17253415	0.0603972	chr19	17253160	17254355	ANKLE1	NA	ANKLE1	CpG:_116_Island	0.00794332	Hyper	0.00401438	0.00264771
cg14608318	chr19	17253428	17253430	0.0403157	chr19	17253160	17254355	ANKLE1	NA	ANKLE1	CpG:_116_Island	0.00707409	Hyper	0.000183144	0.016247
cg07660645	chr19	17253437	17253439	0.0243946	chr19	17253160	17254355	ANKLE1	NA	ANKLE1	CpG:_116_Island	0.00332269	Hyper	0.0389444	0.165255
cg00433770	chr19	17253655	17253657	0.0119947	chr19	17253160	17254355	ANKLE1	ANKLE1	ANKLE1	CpG:_116_Island	0.000465038	Hyper	0.300591	0.24237
cg27101125	chr19	17253769	17253771	0.0434738	chr19	17253160	17254355	ANKLE1	ANKLE1	ANKLE1	CpG:_116_Island	0.00524422	Hyper	0.00253084	0.27456
cg21435336	chr19	17253851	17253853	0.0309459	chr19	17253160	17254355	ANKLE1	ANKLE1	ANKLE1	CpG:_116_Island	2.51549e-05	Hyper	0.493142	0.641797
cg15110403	chr19	17253922	17253924	0.0390493	chr19	17253160	17254355	ANKLE1	ANKLE1	ANKLE1	CpG:_116_Island	0.00130451	Hyper	0.249157	0.496084
cg02221750	chr19	17254353	17254355	0.0352692	chr19	17253160	17254355	ANKLE1	ANKLE1	ANKLE1	CpG:_116_Island	-0.00274725	Hyper	0.324868	0.523294
cg07633506	chr19	17819338	17819340	0.196981	chr19	17819338	17820282	JAK3	JAK3	JAK3	CpG:_26_Shore_N	0.0104752	Hyper	0.0960758	0.00341863
cg05315206	chr19	17819504	17819506	0.0348965	chr19	17819338	17820282	JAK3	JAK3	JAK3	CpG:_26_Island	0.00103219	Hyper	0.319972	0.00475638
cg10357657	chr19	17819632	17819634	0.102149	chr19	17819338	17820282	JAK3	JAK3	JAK3	CpG:_26_Island	0.0116247	Hyper	0.0729665	0.00386297
cg04916091	chr19	17819646	17819648	0.143954	chr19	17819338	17820282	JAK3	JAK3	JAK3	CpG:_26_Island	0.0147494	Hyper	0.0236753	0.00590629
cg05635754	chr19	17819735	17819737	0.293682	chr19	17819338	17820282	JAK3	JAK3	JAK3	CpG:_26_Island	0.0171188	Hyper	0.0437191	0.0151591
cg27035251	chr19	17819824	17819826	0.298296	chr19	17819338	17820282	JAK3	JAK3	JAK3	CpG:_26_Shore_S	0.0155867	Hyper	0.0201058	0.0282026
cg17423207	chr19	17819891	17819893	0.323719	chr19	17819338	17820282	JAK3	NA	JAK3	CpG:_26_Shore_S	0.0146167	Hyper	0.0343505	0.0633254
cg08130179	chr19	17819904	17819906	0.51536	chr19	17819338	17820282	JAK3	NA	JAK3	CpG:_26_Shore_S	0.0210278	Hyper	0.00990841	0.106993
cg21988119	chr19	17819936	17819938	0.520955	chr19	17819338	17820282	JAK3	NA	JAK3	CpG:_26_Shore_S	0.00927689	Hyper	0.11203	0.219829
cg02285920	chr19	17819955	17819957	0.479577	chr19	17819338	17820282	JAK3	NA	JAK3	CpG:_26_Shore_S	0.0177418	Hyper	0.0107042	0.25625
cg03491584	chr19	17819960	17819962	0.353747	chr19	17819338	17820282	JAK3	NA	JAK3	CpG:_26_Shore_S	0.00918099	Hyper	0.107552	0.448093
cg01089639	chr19	17820045	17820047	0.799881	chr19	17819338	17820282	JAK3	NA	JAK3	CpG:_26_Shore_S	-0.00768751	Hyper	0.185121	0.541446
cg04557677	chr19	17820081	17820083	0.741926	chr19	17819338	17820282	JAK3	NA	JAK3	CpG:_26_Shore_S	-0.000428594	Hyper	0.483766	0.456433
cg18145683	chr19	17820280	17820282	0.780515	chr19	17819338	17820282	JAK3	NA	JAK3	CpG:_26_Shore_S	0.00673166	Hyper	0.172635	0.33878
cg03634854	chr19	18582530	18582532	0.456502	chr19	18582530	18583369	NA	NA	TMEM59L	CpG:_28_Island	0.0129373	Hyper	0.00156995	0.000553895
cg22216738	chr19	18582710	18582712	0.3551	chr19	18582530	18583369	TMEM59L	NA	TMEM59L	CpG:_28_Island	0.0168156	Hyper	0.008529	0.029087
cg03239935	chr19	18582739	18582741	0.301322	chr19	18582530	18583369	TMEM59L	NA	TMEM59L	CpG:_28_Island	0.0102649	Hyper	0.105776	0.0890946
cg15795255	chr19	18582839	18582841	0.324697	chr19	18582530	18583369	TMEM59L	NA	TMEM59L	CpG:_28_Island	0.0106245	Hyper	0.0133551	0.121257
cg11399100	chr19	18583367	18583369	0.154624	chr19	18582530	18583369	TMEM59L	NA	TMEM59L	CpG:_135_Island	0.0146367	Hyper	0.00197798	0.194847
cg25352836	chr19	19486263	19486265	0.192308	chr19	19486263	19487252	NDUFA13,TSSK6	TSSK6	TSSK6	CpG:_211_Island	0.0438822	Hyper	0.00050463	0.00299019
cg08928145	chr19	19486363	19486365	0.451046	chr19	19486263	19487252	NDUFA13,TSSK6	TSSK6	TSSK6	CpG:_211_Island	0.0182258	Hyper	0.00619589	0.0512982
cg14188428	chr19	19486760	19486762	0.921476	chr19	19486263	19487252	NDUFA13,TSSK6	TSSK6	TSSK6	CpG:_211_Island	0.0111726	Hyper	0.0836114	0.326425
cg23069923	chr19	19487250	19487252	0.962451	chr19	19486263	19487252	NDUFA13,TSSK6	TSSK6	TSSK6	CpG:_211_Island	0.0096886	Hyper	0.016283	0.23281
cg27520689	chr19	21437845	21437847	0.499592	chr19	21437845	21438622	NA	NA	LOC400680	CpG:_18_Shore_N	0.0146341	Hyper	0.127255	0.00792691
cg23004160	chr19	21438168	21438170	0.392374	chr19	21437845	21438622	NA	NA	LOC400680	CpG:_18_Island	0.0342421	Hyper	0.0177539	0.00888289
cg18692149	chr19	21438286	21438288	0.254861	chr19	21437845	21438622	NA	NA	LOC400680	CpG:_18_Island	0.038843	Hyper	0.017304	0.0262494
cg01048962	chr19	21438309	21438311	0.22609	chr19	21437845	21438622	NA	NA	LOC400680	CpG:_18_Island	0.0399279	Hyper	0.0361566	0.0658233
cg23026602	chr19	21438444	21438446	0.328279	chr19	21437845	21438622	NA	NA	LOC400680	CpG:_18_Shore_S	0.0120628	Hyper	0.0677256	0.109508
cg02997983	chr19	21438620	21438622	0.477465	chr19	21437845	21438622	NA	NA	LOC400680	CpG:_18_Shore_S	0.054753	Hyper	0.00632686	0.13431
cg02478247	chr19	23733046	23733048	0.0444284	chr19	23733046	23733967	ZNF681	ZNF681	ZNF681	CpG:_23_Island	0.0285891	Hyper	0.0334301	0.000650197
cg09152619	chr19	23733152	23733154	0.0961632	chr19	23733046	23733967	ZNF681	ZNF681	ZNF681	CpG:_23_Island	0.0310404	Hyper	0.0326443	0.00165294
cg08332658	chr19	23733247	23733249	0.119693	chr19	23733046	23733967	ZNF681	ZNF681	ZNF681	CpG:_23_Island	0.0542768	Hyper	0.045532	0.00387057
cg01615818	chr19	23733277	23733279	0.10998	chr19	23733046	23733967	ZNF681	ZNF681	ZNF681	CpG:_23_Island	0.0613879	Hyper	0.0518057	0.00728923
cg07460376	chr19	23733414	23733416	0.0787431	chr19	23733046	23733967	ZNF681	ZNF681	ZNF681	CpG:_23_Shore_S	0.0605736	Hyper	0.0414692	0.0132891
cg11262874	chr19	23733550	23733552	0.2541	chr19	23733046	23733967	ZNF681	NA	ZNF681	CpG:_23_Shore_S	0.00725423	Hyper	0.0681291	0.025815
cg26945361	chr19	23733557	23733559	0.302772	chr19	23733046	23733967	ZNF681	NA	ZNF681	CpG:_23_Shore_S	0.014798	Hyper	0.0717643	0.0388522
cg19599002	chr19	23733606	23733608	0.114333	chr19	23733046	23733967	ZNF681	NA	ZNF681	CpG:_23_Shore_S	0.0146283	Hyper	0.0323706	0.0547065
cg27517351	chr19	23733710	23733712	0.0520574	chr19	23733046	23733967	ZNF681	NA	ZNF681	CpG:_23_Shore_S	0.0447469	Hyper	0.0529392	0.0984251
cg23257184	chr19	23733879	23733881	0.655424	chr19	23733046	23733967	ZNF681	NA	ZNF681	CpG:_23_Shore_S	0.0299008	Hyper	0.0265114	0.143235
cg25352134	chr19	23733912	23733914	0.669375	chr19	23733046	23733967	ZNF681	NA	ZNF681	CpG:_23_Shore_S	0.0330038	Hyper	0.0247363	0.24271
cg11773558	chr19	23733965	23733967	0.633197	chr19	23733046	23733967	ZNF681	NA	ZNF681	CpG:_23_Shore_S	0.0123961	Hyper	0.239239	0.425425
cg25267487	chr19	33909697	33909699	0.71142	chr19	33909697	33910615	NA	NA	LOC148145	CpG:_64_Shore_N	0.0845447	Hyper	0.0108906	7.85777e-05
cg04546413	chr19	33909940	33909942	0.411758	chr19	33909697	33910615	NA	NA	LOC148145	CpG:_64_Island	0.123242	Hyper	0.00957991	0.000386417
cg14983838	chr19	33910101	33910103	0.292979	chr19	33909697	33910615	NA	NA	LOC148145	CpG:_64_Island	0.114878	Hyper	0.00705584	0.00199487
cg12756686	chr19	33910141	33910143	0.330994	chr19	33909697	33910615	NA	NA	LOC148145	CpG:_64_Island	0.105094	Hyper	0.00503633	0.0099782
cg12667521	chr19	33910571	33910573	0.412947	chr19	33909697	33910615	NA	NA	LOC148145	CpG:_64_Island	0.0799481	Hyper	0.00938803	0.0505293
cg03161606	chr19	33910613	33910615	0.316955	chr19	33909697	33910615	NA	NA	LOC148145	CpG:_64_Shore_S	0.0894286	Hyper	0.00657104	0.136195
cg18554976	chr19	40321195	40321197	0.692785	chr19	40321195	40322315	FXYD1	NA	FXYD1	CpG:_21_Shelf_N	0.0179827	Hypo	0.0895867	0.00334631
cg12196406	chr19	40321415	40321417	0.538346	chr19	40321195	40322315	FXYD1	NA	FXYD1	CpG:_20_Shelf_N,CpG:_21_Shelf_N	-0.0163868	Hypo	0.0469001	0.000263251
cg18506124	chr19	40321442	40321444	0.244743	chr19	40321195	40322315	FXYD1	NA	FXYD1	CpG:_20_Shelf_N,CpG:_21_Shelf_N	-0.00724781	Hypo	0.162197	0.000557226
cg05247914	chr19	40321540	40321542	0.38754	chr19	40321195	40322315	FXYD1	NA	FXYD1	CpG:_20_Shelf_N,CpG:_21_Shelf_N	-0.00151685	Hypo	0.449996	0.00058709
cg23178195	chr19	40321542	40321544	0.606956	chr19	40321195	40322315	FXYD1	NA	FXYD1	CpG:_20_Shelf_N,CpG:_21_Shelf_N	-0.00352748	Hypo	0.390803	0.000332879
cg03078169	chr19	40321630	40321632	0.308807	chr19	40321195	40322315	FXYD1	FXYD1	FXYD1	CpG:_20_Shelf_N,CpG:_21_Shelf_N	-0.00201921	Hypo	0.393759	0.000189888
cg27461196	chr19	40321945	40321947	0.492002	chr19	40321195	40322315	FXYD1	FXYD1	FXYD1	CpG:_20_Shelf_N,CpG:_21_Shelf_N,CpG:_54_Shelf_N	-0.0131467	Hypo	0.0279463	0.000105936
cg18503912	chr19	40322118	40322120	0.5477	chr19	40321195	40322315	FXYD1	FXYD1	FXYD1	CpG:_20_Shelf_N,CpG:_21_Shelf_N,CpG:_54_Shelf_N	-0.0298963	Hypo	0.000829877	0.000290418
cg06743610	chr19	40322144	40322146	0.571491	chr19	40321195	40322315	FXYD1	FXYD1	FXYD1	CpG:_20_Shelf_N,CpG:_21_Shelf_N,CpG:_54_Shelf_N	-0.0367151	Hypo	0.00147394	0.00598556
cg07780528	chr19	40322173	40322175	0.245497	chr19	40321195	40322315	FXYD1	FXYD1	FXYD1	CpG:_20_Shelf_N,CpG:_21_Shelf_N,CpG:_54_Shelf_N	-0.00566145	Hypo	0.27112	0.054186
cg17540545	chr19	40322194	40322196	0.46678	chr19	40321195	40322315	FXYD1	FXYD1	FXYD1	CpG:_20_Shelf_N,CpG:_21_Shelf_N,CpG:_54_Shelf_N	-0.0298553	Hypo	0.00389796	0.0431386
cg24168413	chr19	40322227	40322229	0.53394	chr19	40321195	40322315	FXYD1	FXYD1	FXYD1	CpG:_21_Shore_N	-0.0112353	Hypo	0.0190757	0.162062
cg04425701	chr19	40322313	40322315	0.517585	chr19	40321195	40322315	FXYD1	FXYD1	FXYD1	CpG:_21_Shore_N	-0.0094785	Hypo	0.0747218	0.301915
cg10351808	chr19	40324332	40324334	0.165539	chr19	40324332	40326397	FXYD7	FXYD1	FXYD1	CpG:_21_Island	0.0177023	Hyper	0.00364971	0.00923273
cg05216501	chr19	40324403	40324405	0.0592312	chr19	40324332	40326397	FXYD7	FXYD1	FXYD1	CpG:_21_Island	0.00545336	Hyper	0.120613	0.0112185
cg17682828	chr19	40324606	40324608	0.305465	chr19	40324332	40326397	FXYD7	FXYD1	FXYD1	CpG:_20_Shore_N,CpG:_21_Shore_S,CpG:_54_Shore_N	0.0150632	Hyper	0.0512328	0.0036508
cg22783327	chr19	40325097	40325099	0.388595	chr19	40324332	40326397	FXYD7	FXYD1	FXYD1	CpG:_20_Shore_N,CpG:_21_Shore_S,CpG:_54_Shore_N	0.0141374	Hyper	0.0642962	8.02737e-06
cg14738670	chr19	40325283	40325285	0.409537	chr19	40324332	40326397	FXYD7	FXYD1	FXYD1	CpG:_20_Island	0.0218888	Hyper	0.00354952	1.34094e-05
cg08550839	chr19	40325392	40325394	0.161194	chr19	40324332	40326397	FXYD7	FXYD1	FXYD1	CpG:_20_Island	0.0224392	Hyper	0.00527367	0.000132629
cg21105227	chr19	40325508	40325510	0.106875	chr19	40324332	40326397	FXYD7	FXYD1	FXYD1	CpG:_20_Island	0.0263059	Hyper	0.0133114	0.000515888
[truncated: 2,657 more rows]
