# Supplementary material for: Genome-wide12 DNA methylation profiling in the superior temporal gyrus reveals epigenetic signatures associated with Alzheimer’s disease
Source: Genome Med. 2016 Jan 19;8:5. doi: 10.1186/s13073-015-0258-8 (PMC4719699; doi:10.1186/s13073-015-0258-8)
Supplement: Additional file 8: Table S4. — Top GO enrichments for genes associated with DMRs. (XLSX 51 kb) [file 13073_2015_258_MOESM8_ESM.xlsx]

## Sheet: Table.S4
Table S4. Top Gene Ontology Enrichments for genes associated with DMRs
Category	GO Term	Description	P-value	FDR q-value	Enrichment	# of DMR genes	Genes
Function	GO:0042605	peptide antigen binding	1.19e-06	0.00503	12	7	[HLA-DRB1 - major histocompatibility complex, class ii, dr beta 1, HLA-DQB1 - major histocompatibility complex, class ii, dq beta 1, TAPBP - tap binding protein (tapasin), HLA-E - major histocompatibility complex, class i, e, HLA-DPA1 - major histocompatibility complex, class ii, dp alpha 1, HLA-DPB1 - major histocompatibility complex, class ii, dp beta 1, TAP1 - transporter 1, atp-binding casset…
Component	GO:0042611	MHC protein complex	1.46e-05	0.00807	10.72	6	[HLA-DRB1 - major histocompatibility complex, class ii, dr beta 1, HLA-DQB1 - major histocompatibility complex, class ii, dq beta 1, HLA-E - major histocompatibility complex, class i, e, HLA-DPA1 - major histocompatibility complex, class ii, dp alpha 1, HLA-DPB1 - major histocompatibility complex, class ii, dp beta 1, HLA-DOA - major histocompatibility complex, class ii, do alpha]
Component	GO:0071556	integral component of lumenal side of endoplasmic reticulum membrane	1.89e-05	0.00781	10.29	6	[HLA-DRB1 - major histocompatibility complex, class ii, dr beta 1, HLA-DQB1 - major histocompatibility complex, class ii, dq beta 1, TAPBP - tap binding protein (tapasin), HLA-E - major histocompatibility complex, class i, e, HLA-DPA1 - major histocompatibility complex, class ii, dp alpha 1, HLA-DPB1 - major histocompatibility complex, class ii, dp beta 1]
Function	GO:0003823	antigen binding	3.08e-05	0.0433	5.59	9	[HLA-DRB1 - major histocompatibility complex, class ii, dr beta 1, HSP90AA1 - heat shock protein 90kda alpha (cytosolic), class a member 1, HLA-DQB1 - major histocompatibility complex, class ii, dq beta 1, TAPBP - tap binding protein (tapasin), HLA-E - major histocompatibility complex, class i, e, HLA-DPA1 - major histocompatibility complex, class ii, dp alpha 1, TAP1 - transporter 1, atp-binding…
Function	GO:0005089	Rho guanyl-nucleotide exchange factor activity	0.000266	0.125	4.76	8	[MCF2L - mcf.2 cell line derived transforming sequence-like, TIAM2 - t-cell lymphoma invasion and metastasis 2, ARHGEF4 - rho guanine nucleotide exchange factor (gef) 4, ARHGEF3 - rho guanine nucleotide exchange factor (gef) 3, AKAP13 - a kinase (prka) anchor protein 13, ARHGEF10L - rho guanine nucleotide exchange factor (gef) 10-like, ARHGEF7 - rho guanine nucleotide exchange factor (gef) 7, ECT…
Process	GO:0050773	regulation of dendrite development	9.61e-05	0.12	4.37	10	[CDC20 - cell division cycle 20, NEDD4L - neural precursor cell expressed, developmentally down-regulated 4-like, e3 ubiquitin protein ligase, SDK1 - sidekick cell adhesion molecule 1, CUX1 - cut-like homeobox 1, NEURL - neuralized homolog (drosophila), BCL11A - b-cell cll/lymphoma 11a (zinc finger protein), DCC - deleted in colorectal carcinoma, BAIAP2 - bai1-associated protein 2, CUX2 - cut-lik…
Process	GO:0007409	axonogenesis	0.000158	0.121	4.12	10	[FLOT1 - flotillin 1, STMN1 - stathmin 1, BCL2 - b-cell cll/lymphoma 2, DSCAML1 - down syndrome cell adhesion molecule like 1, NTNG1 - netrin g1, DCC - deleted in colorectal carcinoma, CTNNA2 - catenin (cadherin-associated protein), alpha 2, BAIAP2 - bai1-associated protein 2, VAX2 - ventral anterior homeobox 2, CCK - cholecystokinin]
Component	GO:0030176	integral component of endoplasmic reticulum membrane	0.000781	0.185	3.67	9	[HLA-DRB1 - major histocompatibility complex, class ii, dr beta 1, HLA-DQB1 - major histocompatibility complex, class ii, dq beta 1, TAP2 - transporter 2, atp-binding cassette, sub-family b (mdr/tap), TAPBP - tap binding protein (tapasin), ELOVL1 - elovl fatty acid elongase 1, HLA-E - major histocompatibility complex, class i, e, HLA-DPA1 - major histocompatibility complex, class ii, dp alpha 1, …
Function	GO:0005088	Ras guanyl-nucleotide exchange factor activity	0.000577	0.174	3.51	10	[MCF2L - mcf.2 cell line derived transforming sequence-like, MADD - map-kinase activating death domain, TIAM2 - t-cell lymphoma invasion and metastasis 2, ARHGEF4 - rho guanine nucleotide exchange factor (gef) 4, ARHGEF3 - rho guanine nucleotide exchange factor (gef) 3, AKAP13 - a kinase (prka) anchor protein 13, ARHGEF10L - rho guanine nucleotide exchange factor (gef) 10-like, ARHGEF7 - rho guan…
Process	GO:0070663	regulation of leukocyte proliferation	0.000414	0.173	3.01	13	[GSTP1 - glutathione s-transferase pi 1, DNAJA3 - dnaj (hsp40) homolog, subfamily a, member 3, HLA-E - major histocompatibility complex, class i, e, PRDM1 - pr domain containing 1, with znf domain, HLA-DPA1 - major histocompatibility complex, class ii, dp alpha 1, HLA-DPB1 - major histocompatibility complex, class ii, dp beta 1, CARD11 - caspase recruitment domain family, member 11, HLA-DRB1 - ma…
Process	GO:0045664	regulation of neuron differentiation	2.93e-05	0.101	2.39	27	[CDC20 - cell division cycle 20, NKX2-5 - nk2 homeobox 5, FBXW8 - f-box and wd repeat domain containing 8, CPNE9 - copine family member ix, NEDD4L - neural precursor cell expressed, developmentally down-regulated 4-like, e3 ubiquitin protein ligase, BCL11A - b-cell cll/lymphoma 11a (zinc finger protein), HOXA2 - homeobox a2, MYCL - v-myc avian myelocytomatosis viral oncogene lung carcinoma derive…
Process	GO:0051962	positive regulation of nervous system development	0.000351	0.161	2.31	21	[CDC20 - cell division cycle 20, CUX1 - cut-like homeobox 1, KIDINS220 - kinase d-interacting substrate, 220kda, NKX2-5 - nk2 homeobox 5, LRRTM1 - leucine rich repeat transmembrane neuronal 1, SOX8 - sry (sex determining region y)-box 8, FBXW8 - f-box and wd repeat domain containing 8, NTN1 - netrin 1, CLCF1 - cardiotrophin-like cytokine factor 1, GDF6 - growth differentiation factor 6, CPNE9 - c…
Process	GO:0051960	regulation of nervous system development	2.92e-05	0.134	2.13	34	[MDGA1 - mam domain containing glycosylphosphatidylinositol anchor 1, CDC20 - cell division cycle 20, PAX6 - paired box 6, NKX2-5 - nk2 homeobox 5, FBXW8 - f-box and wd repeat domain containing 8, MKS1 - meckel syndrome, type 1, CPNE9 - copine family member ix, NEDD4L - neural precursor cell expressed, developmentally down-regulated 4-like, e3 ubiquitin protein ligase, BCL11A - b-cell cll/lymphom…
Process	GO:0050767	regulation of neurogenesis	8.53e-05	0.147	2.13	30	[CDC20 - cell division cycle 20, PAX6 - paired box 6, NKX2-5 - nk2 homeobox 5, FBXW8 - f-box and wd repeat domain containing 8, CPNE9 - copine family member ix, NEDD4L - neural precursor cell expressed, developmentally down-regulated 4-like, e3 ubiquitin protein ligase, BCL11A - b-cell cll/lymphoma 11a (zinc finger protein), HOXA2 - homeobox a2, MEIS1 - meis homeobox 1, DCC - deleted in colorecta…
Process	GO:0000122	negative regulation of transcription from RNA polymerase II promoter	9.26e-05	0.127	2.04	33	[OSR1 - odd-skipped related 1 (drosophila), CXXC5 - cxxc finger protein 5, ZNF177 - zinc finger protein 177, NKX2-5 - nk2 homeobox 5, MXI1 - max interactor 1, dimerization protein, RPS14 - ribosomal protein s14, NEDD4L - neural precursor cell expressed, developmentally down-regulated 4-like, e3 ubiquitin protein ligase, ETS2 - v-ets avian erythroblastosis virus e26 oncogene homolog 2, BCL11A - b-…
Process	GO:0051050	positive regulation of transport	3.46e-05	0.0952	1.99	39	[FLOT1 - flotillin 1, PLA2R1 - phospholipase a2 receptor 1, 180kda, EXPH5 - exophilin 5, HLA-E - major histocompatibility complex, class i, e, NNAT - neuronatin, ARHGEF7 - rho guanine nucleotide exchange factor (gef) 7, NKX2-5 - nk2 homeobox 5, CAMK2A - calcium/calmodulin-dependent protein kinase ii alpha, HLA-DRB1 - major histocompatibility complex, class ii, dr beta 1, ABCC8 - atp-binding casse…
Process	GO:1902679	negative regulation of RNA biosynthetic process	8.84e-05	0.135	1.78	47	[HIST1H3E - histone cluster 1, h3e, ZNF423 - zinc finger protein 423, OSR1 - odd-skipped related 1 (drosophila), CXXC5 - cxxc finger protein 5, ZNF177 - zinc finger protein 177, NKX2-5 - nk2 homeobox 5, ZNF154 - zinc finger protein 154, LOXL3 - lysyl oxidase-like 3, MXI1 - max interactor 1, dimerization protein, RPS14 - ribosomal protein s14, NEDD4L - neural precursor cell expressed, developmenta…
Process	GO:0045892	negative regulation of transcription, DNA-templated	0.000132	0.13	1.77	45	[HIST1H3E - histone cluster 1, h3e, ZNF423 - zinc finger protein 423, OSR1 - odd-skipped related 1 (drosophila), CXXC5 - cxxc finger protein 5, ZNF177 - zinc finger protein 177, NKX2-5 - nk2 homeobox 5, ZNF154 - zinc finger protein 154, LOXL3 - lysyl oxidase-like 3, MXI1 - max interactor 1, dimerization protein, RPS14 - ribosomal protein s14, NEDD4L - neural precursor cell expressed, developmenta…
Process	GO:0051253	negative regulation of RNA metabolic process	0.000101	0.115	1.76	48	[HIST1H3E - histone cluster 1, h3e, ZNF423 - zinc finger protein 423, OSR1 - odd-skipped related 1 (drosophila), CXXC5 - cxxc finger protein 5, ZNF177 - zinc finger protein 177, NKX2-5 - nk2 homeobox 5, TERT - telomerase reverse transcriptase, ZNF154 - zinc finger protein 154, LOXL3 - lysyl oxidase-like 3, MXI1 - max interactor 1, dimerization protein, RPS14 - ribosomal protein s14, NEDD4L - neur…
Process	GO:1903507	negative regulation of nucleic acid-templated transcription	0.000133	0.114	1.76	46	[HIST1H3E - histone cluster 1, h3e, ZNF423 - zinc finger protein 423, OSR1 - odd-skipped related 1 (drosophila), CXXC5 - cxxc finger protein 5, ZNF177 - zinc finger protein 177, NKX2-5 - nk2 homeobox 5, ZNF154 - zinc finger protein 154, LOXL3 - lysyl oxidase-like 3, MXI1 - max interactor 1, dimerization protein, RPS14 - ribosomal protein s14, NEDD4L - neural precursor cell expressed, developmenta…
Process	GO:0045934	negative regulation of nucleobase-containing compound metabolic process	7.92e-05	0.181	1.73	52	[HIST1H3E - histone cluster 1, h3e, ZNF423 - zinc finger protein 423, CXXC5 - cxxc finger protein 5, NKX2-5 - nk2 homeobox 5, ZNF177 - zinc finger protein 177, ZNF154 - zinc finger protein 154, LOXL3 - lysyl oxidase-like 3, NPAT - nuclear protein, ataxia-telangiectasia locus, ING4 - inhibitor of growth family, member 4, BCL11A - b-cell cll/lymphoma 11a (zinc finger protein), ZNF382 - zinc finger …
Process	GO:0009890	negative regulation of biosynthetic process	0.000119	0.126	1.68	54	[HIST1H3E - histone cluster 1, h3e, GSTP1 - glutathione s-transferase pi 1, ZNF423 - zinc finger protein 423, CXXC5 - cxxc finger protein 5, NKX2-5 - nk2 homeobox 5, ZNF177 - zinc finger protein 177, ZNF154 - zinc finger protein 154, LOXL3 - lysyl oxidase-like 3, NPAT - nuclear protein, ataxia-telangiectasia locus, ING4 - inhibitor of growth family, member 4, BCL11A - b-cell cll/lymphoma 11a (zin…
Process	GO:0031327	negative regulation of cellular biosynthetic process	0.000153	0.124	1.67	53	[HIST1H3E - histone cluster 1, h3e, ZNF423 - zinc finger protein 423, CXXC5 - cxxc finger protein 5, NKX2-5 - nk2 homeobox 5, ZNF177 - zinc finger protein 177, ZNF154 - zinc finger protein 154, LOXL3 - lysyl oxidase-like 3, NPAT - nuclear protein, ataxia-telangiectasia locus, ING4 - inhibitor of growth family, member 4, BCL11A - b-cell cll/lymphoma 11a (zinc finger protein), ZNF382 - zinc finger …
Process	GO:0010558	negative regulation of macromolecule biosynthetic process	0.000319	0.156	1.65	50	[HIST1H3E - histone cluster 1, h3e, GSTP1 - glutathione s-transferase pi 1, ZNF423 - zinc finger protein 423, CXXC5 - cxxc finger protein 5, NKX2-5 - nk2 homeobox 5, ZNF177 - zinc finger protein 177, ZNF154 - zinc finger protein 154, LOXL3 - lysyl oxidase-like 3, NPAT - nuclear protein, ataxia-telangiectasia locus, ING4 - inhibitor of growth family, member 4, BCL11A - b-cell cll/lymphoma 11a (zin…
Process	GO:0051172	negative regulation of nitrogen compound metabolic process	0.000253	0.145	1.64	53	[HIST1H3E - histone cluster 1, h3e, ZNF423 - zinc finger protein 423, CXXC5 - cxxc finger protein 5, NKX2-5 - nk2 homeobox 5, ZNF177 - zinc finger protein 177, ZNF154 - zinc finger protein 154, LOXL3 - lysyl oxidase-like 3, NPAT - nuclear protein, ataxia-telangiectasia locus, ING4 - inhibitor of growth family, member 4, BCL11A - b-cell cll/lymphoma 11a (zinc finger protein), ZNF382 - zinc finger …
Process	GO:0006357	regulation of transcription from RNA polymerase II promoter	0.000404	0.174	1.55	60	[MCF2L - mcf.2 cell line derived transforming sequence-like, CXXC5 - cxxc finger protein 5, PAX6 - paired box 6, NKX2-5 - nk2 homeobox 5, ZNF177 - zinc finger protein 177, ABLIM1 - actin binding lim protein 1, CAMTA1 - calmodulin binding transcription activator 1, NPAT - nuclear protein, ataxia-telangiectasia locus, OTX1 - orthodenticle homeobox 1, KLF14 - kruppel-like factor 14, BCL11A - b-cell …
Process	GO:0031324	negative regulation of cellular metabolic process	0.000324	0.154	1.47	75	[HIST1H3E - histone cluster 1, h3e, CDC20 - cell division cycle 20, ZNF423 - zinc finger protein 423, GSTP1 - glutathione s-transferase pi 1, CXXC5 - cxxc finger protein 5, MSTN - myostatin, NKX2-5 - nk2 homeobox 5, ZNF177 - zinc finger protein 177, TEX14 - testis expressed 14, ZNF154 - zinc finger protein 154, LOXL3 - lysyl oxidase-like 3, NPAT - nuclear protein, ataxia-telangiectasia locus, ING…
Process	GO:0051239	regulation of multicellular organismal process	0.000277	0.152	1.46	79	[MDGA1 - mam domain containing glycosylphosphatidylinositol anchor 1, RAB11FIP3 - rab11 family interacting protein 3 (class ii), CDC20 - cell division cycle 20, GSTP1 - glutathione s-transferase pi 1, HLA-E - major histocompatibility complex, class i, e, PAX6 - paired box 6, MSTN - myostatin, NKX2-5 - nk2 homeobox 5, ATP1A2 - atpase, na+/k+ transporting, alpha 2 polypeptide, MKS1 - meckel syndrom…
Process	GO:0048522	positive regulation of cellular process	5.59e-07	0.00384	1.43	146	[MCF2L - mcf.2 cell line derived transforming sequence-like, CMTM3 - cklf-like marvel transmembrane domain containing 3, CDC20 - cell division cycle 20, GSTP1 - glutathione s-transferase pi 1, PLA2R1 - phospholipase a2 receptor 1, 180kda, PAX6 - paired box 6, MSTN - myostatin, ZNF385A - zinc finger protein 385a, ABLIM1 - actin binding lim protein 1, AKAP12 - a kinase (prka) anchor protein 12, CDC…
Process	GO:0048518	positive regulation of biological process	7.84e-08	0.00108	1.42	167	[MCF2L - mcf.2 cell line derived transforming sequence-like, AGAP1 - arfgap with gtpase domain, ankyrin repeat and ph domain 1, CMTM3 - cklf-like marvel transmembrane domain containing 3, CDC20 - cell division cycle 20, LMF1 - lipase maturation factor 1, GSTP1 - glutathione s-transferase pi 1, PLA2R1 - phospholipase a2 receptor 1, 180kda, PAX6 - paired box 6, ARHGEF10L - rho guanine nucleotide ex…
Process	GO:0010646	regulation of cell communication	0.00021	0.131	1.42	92	[MCF2L - mcf.2 cell line derived transforming sequence-like, F10 - coagulation factor x, RAB11FIP3 - rab11 family interacting protein 3 (class ii), CDC20 - cell division cycle 20, CMTM3 - cklf-like marvel transmembrane domain containing 3, GSTP1 - glutathione s-transferase pi 1, ZNF423 - zinc finger protein 423, PLA2R1 - phospholipase a2 receptor 1, 180kda, NNAT - neuronatin, CXXC5 - cxxc finger …
Process	GO:0023051	regulation of signaling	0.000279	0.148	1.42	90	[F10 - coagulation factor x, MCF2L - mcf.2 cell line derived transforming sequence-like, RAB11FIP3 - rab11 family interacting protein 3 (class ii), CDC20 - cell division cycle 20, CMTM3 - cklf-like marvel transmembrane domain containing 3, GSTP1 - glutathione s-transferase pi 1, ZNF423 - zinc finger protein 423, PLA2R1 - phospholipase a2 receptor 1, 180kda, NNAT - neuronatin, CXXC5 - cxxc finger …
Process	GO:0009893	positive regulation of metabolic process	0.000186	0.128	1.38	107	[MCF2L - mcf.2 cell line derived transforming sequence-like, AGAP1 - arfgap with gtpase domain, ankyrin repeat and ph domain 1, CDC20 - cell division cycle 20, GSTP1 - glutathione s-transferase pi 1, LMF1 - lipase maturation factor 1, MSTN - myostatin, PAX6 - paired box 6, ARHGEF10L - rho guanine nucleotide exchange factor (gef) 10-like, ABLIM1 - actin binding lim protein 1, AKAP12 - a kinase (pr…
Process	GO:0031323	regulation of cellular metabolic process	0.000186	0.122	1.27	161	[MCF2L - mcf.2 cell line derived transforming sequence-like, CDC20 - cell division cycle 20, LMF1 - lipase maturation factor 1, GSTP1 - glutathione s-transferase pi 1, PAX6 - paired box 6, MSTN - myostatin, ZNF177 - zinc finger protein 177, ZNF385A - zinc finger protein 385a, ZNF771 - zinc finger protein 771, ABLIM1 - actin binding lim protein 1, AKAP12 - a kinase (prka) anchor protein 12, CDC25B…
Process	GO:0019222	regulation of metabolic process	0.000133	0.122	1.25	181	[MCF2L - mcf.2 cell line derived transforming sequence-like, AGAP1 - arfgap with gtpase domain, ankyrin repeat and ph domain 1, CDC20 - cell division cycle 20, LMF1 - lipase maturation factor 1, GSTP1 - glutathione s-transferase pi 1, PLA2R1 - phospholipase a2 receptor 1, 180kda, MOV10L1 - mov10l1, moloney leukemia virus 10-like 1, homolog (mouse), ARHGEF10L - rho guanine nucleotide exchange fact…
Process	GO:0050794	regulation of cellular process	0.000545	0.197	1.15	255	[DST - dystonin, MDGA1 - mam domain containing glycosylphosphatidylinositol anchor 1, AGAP1 - arfgap with gtpase domain, ankyrin repeat and ph domain 1, PLA2R1 - phospholipase a2 receptor 1, 180kda, MSTN - myostatin, ZNF771 - zinc finger protein 771, ABLIM1 - actin binding lim protein 1, AKAP12 - a kinase (prka) anchor protein 12, MKS1 - meckel syndrome, type 1, CARD11 - caspase recruitment domai…
Process	GO:0050789	regulation of biological process	0.000353	0.156	1.14	268	[DST - dystonin, MDGA1 - mam domain containing glycosylphosphatidylinositol anchor 1, AGAP1 - arfgap with gtpase domain, ankyrin repeat and ph domain 1, PLA2R1 - phospholipase a2 receptor 1, 180kda, MSTN - myostatin, ZNF771 - zinc finger protein 771, ABLIM1 - actin binding lim protein 1, AKAP12 - a kinase (prka) anchor protein 12, MKS1 - meckel syndrome, type 1, CARD11 - caspase recruitment domai…
