# Supplementary material for: Genome-wide12 DNA methylation profiling in the superior temporal gyrus reveals epigenetic signatures associated with Alzheimer’s disease
Source: Genome Med. 2016 Jan 19;8:5. doi: 10.1186/s13073-015-0258-8 (PMC4719699; doi:10.1186/s13073-015-0258-8)
Supplement: Additional file 9: Table S5. — Enrichment results for brain histone mark datasets. (XLSX 10 kb) [file 13073_2015_258_MOESM9_ESM.xlsx]

## Sheet: Table.S5
	Table S5. Enrichment results for brain histone mark datasets
GROUP	TARGET	# of Targets per feature		Hypomethylated DMRs (1% FDR)			Hypermethylated DMRs (1% FDR)			All DMRs (1% FDR)
			# of Overlap	P value	Corrected P value	# of Overlap	P value	Corrected P value	# of Overlap	P value	Corrected P value
SEPARATED	DHS_Fetal_Brain	115648	32	1	1	223	0.675432	0.9999	254	1	1
	H3K27ac_Brain	36824	65	0.985601	1	187	0.9999	1	250	1	1
	H3K27me3_Brain	19957	31	0.787621	1	83	0.228877	0.853515	113	0.457754	0.988001
	H3K27me3_Fetal_Brain	24792	37	0.89611	1	103	0.389061	0.969103	138	0.728327	0.9999
	H3K27me3_Neuro	38078	38	0.751625	0.9999	116	0.0019998	0.0236976	152	0.0266973	0.221978
	H3K4me1_Brain	59130	68	0.108489	0.557544	160	0.816918	1	226	0.577442	0.9981
	H3K4me1_Fetal_Brain	26574	43	0.237776	0.860314	95	0.90121	1	137	0.783422	1
	H3K4me1_Neuro	74244	87	0.919008	1	222	1	1	307	1	1
	H3K4me3_Brain	26672	47	1	1	247	0.664134	0.9999	292	1	1
	H3K4me3_Fetal_Brain	21674	41	1	1	235	0.989201	1	275	1	1
	H3K4me3_Neuro	19908	36	1	1	201	1	1	236	1	1
	H3K9ac_Brain	37201	58	1	1	223	0.840516	1	279	0.9998	1
COMBINED	Active.enhancer	43424	65	0.885911	0.9998	212	0.971303	1	276	0.980302	1
	Active.promoter	25033	44	1	1	220	0.987501	1	263	1	1
	DHS	115648	33	1	1	223	0.888611	0.9999	256	1	1
	Poised.enhancer	20296	36	0.449355	0.871013	120	0.0192981	0.0669933	155	0.0415958	0.136286
	Poised.promoter	11006	29	0.90471	0.9998	130	0.00039996	0.0019998	158	0.00879912	0.0337966
	Highlighted cells represent enrichments for which the corrected P value < 0.05, as indicated in Figure 4B.
