# Supplementary material for: Genome-wide12 DNA methylation profiling in the superior temporal gyrus reveals epigenetic signatures associated with Alzheimer’s disease
Source: Genome Med. 2016 Jan 19;8:5. doi: 10.1186/s13073-015-0258-8 (PMC4719699; doi:10.1186/s13073-015-0258-8)
Supplement: Additional file 10: Table S6. — DMRs occurring within 250 kb of a GWAS SNP associated with AD. (XLSX 46 kb) [file 13073_2015_258_MOESM10_ESM.xlsx]

## Sheet: Table.S6
Table S6. DMRs occuring within 250 Kb of a GWAS SNP associated with AD
Chr_DMR	Start_DMR	End_DMR	Associated Gene	Gene Feature	GWAS SNP	Distance (bp)
chr1	84098772	84100015	MIR548AP, TTLL7	Gene body	rs7539409	71450
chr10	520634	521585	DIP2C	Gene body	rs11252926	34794
chr10	13788990	13789632	FRMD4A	Gene body	rs7081208	242239
chr10	14054558	14054658	FRMD4A	Gene body	rs17314229	1507
chr11	47620905	47621798	MTCH2	Promoter (+-2 Kbp of TSS)	rs10838725	106459
chr12	42438383	42439485	IRAK4,PUS7L	Promoter (+-2 Kbp of TSS)	rs7295246	184440
chr12	115892261	115892570	FBXW8	Gene body	rs17429217	112546
chr19	56178712	56179781	KLK7	Promoter (+-2 Kbp of TSS)	rs7245858	56305
chr2	80383500	80384460	LRRTM1,CTNNA2	Promoter, Gene body	rs6738962	248817
chr6	32659726	32660225	HLA-DRB1	Gene body	rs111418223	26283
chr6	32740542	32741333	HLA-DQB1	Promoter (+-2 Kbp of TSS)	rs111418223	54035
chr6	32912605	32914526	TAP2	Promoter (+-2 Kbp of TSS)	rs111418223	226098
chr7	99603753	99605071	GAL3ST4	Promoter (+-2 Kbp of TSS)	rs1476679	237311
chr8	10526527	10526681	RP1L1	Gene body	rs11782819	154337
chr8	27517716	27518641	CLU	Gene body	rs11136000	1795
