# Supplementary material for: Genome-wide12 DNA methylation profiling in the superior temporal gyrus reveals epigenetic signatures associated with Alzheimer’s disease
Source: Genome Med. 2016 Jan 19;8:5. doi: 10.1186/s13073-015-0258-8 (PMC4719699; doi:10.1186/s13073-015-0258-8)
Supplement: Additional file 11: Table S7. — SNPs within DMRs exhibiting strong LD with AD GWAS hits and brain eQTLs. (XLSX 9 kb) [file 13073_2015_258_MOESM11_ESM.xlsx]

## Sheet: Table S7
Table S7. SNPs within DMRs exhibiting strong LD with AD GWAS hits and brain eQTLs
Chr_DMR	Start_DMR	End_DMR	DMR State	GWAS SNP	eQTL	eQTL-associated gene	eQTL dataset	Regulatory Trait Concordance (RTC)
chr6	32225378	32229989	Hyper	rs111418223	rs114564778	AGPAT1	EXON_CRBL	0.98
chr6	32912605	32914526	Hyper	rs111418223	rs142033888	TAP2,HLA-DOB	EXON_OCTX	0.97
chr8	27517716	27518641	Hypo	rs11136000	rs4236673	CLU	EXON_HIPP, EXON_WHMT	0.99
